# Supplementary material for: Poly[hemi-μ-aqua-[μ-2-(2-bromobenzenesulfonamido)benzoato]sodium(I)]
Source: Acta Crystallogr Sect E Struct Rep Online. 2009 Jul 25;65(Pt 8):m982. doi: 10.1107/S1600536809028505 (PMC2977212; doi:10.1107/S1600536809028505)
Supplement: Supplementary file 1 [file e-65-0m982-sup1.cif]

##############################################################################
###                                                                        ###
###        Electronic paper (Acta Crystallographica Section E)             ###
###                                                                        ###
##############################################################################
#                                                                            #
# This CIF contains the data in a paper accepted for publication in Acta     #
# Crystallographica Section E. It conforms to the requirements of Notes      #
# for Authors for Section E, and has been peer reviewed under the auspices   #
# of the IUCr Commission on Journals.                                        #
#                                                                            #
# Full details of the Crystallographic Information File format               #
# are given in the paper "The Crystallographic Information File (CIF):       #
# a New Standard Archive File for Crystallography" by S. R. Hall, F. H.      #
# Allen and I. D. Brown [Acta Cryst. (1991), A47, 655-685].                  #
#                                                                            #
# The current version of the core CIF dictionary is obtainable from          #
# ftp://ftp.iucr.org/pub/cif_core.dic. The current version number is 2.4.    #
#                                                                            #
# Software is freely available for graphical display of the structure(s) in  #
# this CIF.  For information consult the CIF home page http://www.iucr.org/  #
# cif/home.html                                                              #
#                                                                            #
# This file may be used for bona fide research purposes within the           #
# scientific community so long as proper attribution is given to the journal # 
# article from which it was obtained.                                        #
#                                                                            #
##############################################################################
                                             
data_global
_audit_creation_method     'PLATON <TABLE ACC> option'
_journal_date_recd_electronic     2009-07-17
_journal_date_accepted     2009-07-19
_journal_name_full     'Acta Crystallographica, Section E'
_journal_year     2009
_journal_volume     65
_journal_issue      8
_journal_page_first     m982
_journal_page_last     m982
_journal_paper_category     QM
_journal_coeditor_code     FJ2240
_publ_contact_author_name
;
Mehmet Akkurt
;
_publ_contact_author_address
; Department of Physics
  Faculty of Arts and Sciences
  Erciyes University
  38039 Kayseri
  Turkey
;
_publ_contact_author_email     akkurt@erciyes.edu.tr
_publ_contact_author_fax     '+90-352-4374933'
_publ_contact_author_phone     '+90-352-4374901 extra 33106'
_publ_section_title
;
Poly[hemi-\m-aqua-[\m-2-(2-bromobenzenesulfonamido)benzoato]sodium(I)]
;
loop_
    _publ_author_name
    _publ_author_address
    'Islam Ullah Khan'
;
Department of Chemistry,
Government College University,
Lahore,
Pakistan
;
    'Muhammad Nadeem Arshad'
;
Department of Chemistry,
Government College University,
Lahore,
Pakistan
;
    'Mehmet Akkurt'
; Department of Physics
  Faculty of Arts and Sciences
  Erciyes University
  38039 Kayseri
  Turkey
;
    'Ghulam Mustafa'
;
Department of Chemistry,
Government College University,
Lahore,
Pakistan
;
    'Muhammad Shafiq'
;
Department of Chemistry,
Government College University,
Lahore,
Pakistan
;
data_I
_chemical_name_systematic
;
Poly[hemi-\m-aqua-[\m-2-(2-bromobenzenesulfonamido)benzoato]sodium(I)]
;
_chemical_name_common     ?
_chemical_formula_moiety     'Na +, C13 H9 Br1 N1 O4 S1 +, 0.5(H2 O1)'
_chemical_formula_sum     'C26 H20 Br2 N2 Na2 O9 S2'
_chemical_formula_structural     ?
_chemical_formula_iupac     '[Na (C13 H9 Br1 N1 O4 S1) (H2 O1)0.5]'
_chemical_formula_weight     387.18
_chemical_melting_point     ?
_symmetry_cell_setting     triclinic
_symmetry_space_group_name_H-M     'P -1'
_symmetry_space_group_name_Hall     '-P 1'
loop_
    _symmetry_equiv_pos_site_id
    _symmetry_equiv_pos_as_xyz
    1 x,y,z
    2 -x,-y,-z
_cell_length_a     9.1683(6)
_cell_length_b     9.2722(5)
_cell_length_c     18.4183(12)
_cell_angle_alpha     97.717(2)
_cell_angle_beta     101.837(2)
_cell_angle_gamma     101.467(2)
_cell_volume     1476.64(16)
_cell_formula_units_Z     4
_cell_measurement_reflns_used     6020
_cell_measurement_theta_min     2.30
_cell_measurement_theta_max     27.25
_cell_measurement_temperature     296(2)
_cell_special_details
;
;
_exptl_crystal_description     'rod like'
_exptl_crystal_colour     'white'
_exptl_crystal_size_max     0.21
_exptl_crystal_size_mid     0.12
_exptl_crystal_size_min     0.10
_exptl_crystal_size_rad     ?
_exptl_crystal_density_diffrn     1.742
_exptl_crystal_density_meas     ?
_exptl_crystal_density_method     'Not Measured'
_exptl_crystal_F_000     772
_exptl_absorpt_coefficient_mu     2.972
_exptl_absorpt_correction_type     'multi-scan'
_exptl_absorpt_process_details     '(SADABS; Bruker, 2007)'
_exptl_absorpt_correction_T_min     0.574
_exptl_absorpt_correction_T_max     0.755
_exptl_special_details
;
;
_diffrn_ambient_temperature     296(2)
_diffrn_radiation_type     'MoK\a'
_diffrn_radiation_wavelength     0.71073
_diffrn_radiation_source     'sealed tube'
_diffrn_radiation_monochromator     'graphite'
_diffrn_measurement_device_type     'Bruker Kappa APEXII CCD area-detector'
_diffrn_measurement_method     '\f and \w'
_diffrn_detector_area_resol_mean     ?
_diffrn_reflns_number     28784
_diffrn_reflns_av_R_equivalents     0.0454
_diffrn_reflns_av_sigmaI/netI     0.0562
_diffrn_reflns_theta_min     2.30
_diffrn_reflns_theta_max     27.25
_diffrn_reflns_theta_full     27.25
_diffrn_measured_fraction_theta_max     0.984
_diffrn_measured_fraction_theta_full     0.984
_diffrn_reflns_limit_h_min     -11
_diffrn_reflns_limit_h_max     11
_diffrn_reflns_limit_k_min     -11
_diffrn_reflns_limit_k_max     11
_diffrn_reflns_limit_l_min     -23
_diffrn_reflns_limit_l_max     23
_diffrn_reflns_reduction_process
;
;
_diffrn_standards_number     ?
_diffrn_standards_interval_time     ?
_diffrn_standards_decay_%     ?
_refine_special_details
;
Refinement on <i>F</i>^2^ for ALL reflections except those flagged by the user
for potential systematic errors. Weighted <i>R</i>-factors <i>wR</i> and all
goodnesses of fit <i>S</i> are based on <i>F</i>^2^, conventional
<i>R</i>-factors <i>R</i> are based on <i>F</i>, with <i>F</i> set to zero for
negative <i>F</i>^2^. The observed criterion of <i>F</i>^2^ > \s(<i>F</i>^2^)
is used only for calculating -<i>R</i>-factor-obs <i>etc</i>. and is not
relevant to the choice of reflections for refinement. <i>R</i>-factors based
on <i>F</i>^2^ are statistically about twice as large as those based on
<i>F</i>, and <i>R</i>-factors based on ALL data will be even larger.
;
_reflns_number_total     6503
_reflns_number_gt     3926
_reflns_threshold_expression     I>2\s(I)
_refine_ls_structure_factor_coef     Fsqd
_refine_ls_matrix_type     full
_refine_ls_R_factor_all     0.0984
_refine_ls_R_factor_gt     0.0489
_refine_ls_wR_factor_gt     0.1064
_refine_ls_wR_factor_ref     0.1247
_refine_ls_goodness_of_fit_ref     1.012
_refine_ls_restrained_S_all     1.012
_refine_ls_number_reflns     6503
_refine_ls_number_parameters     394
_refine_ls_number_restraints     3
_refine_ls_number_constraints     ?
_refine_ls_hydrogen_treatment     'mixed'
_refine_ls_weighting_scheme     'calc'
_refine_ls_weighting_details
         'calc w=1/[\s^2^(Fo^2^)+(0.0517P)^2^+1.0386P] where P=(Fo^2^+2Fc^2^)/3'
_atom_sites_solution_hydrogens     'geom'
_atom_sites_solution_primary     'direct'
_atom_sites_solution_secondary     'difmap'
_refine_ls_shift/su_max     0.000
_refine_ls_shift/su_mean     0.000
_refine_diff_density_max     0.794
_refine_diff_density_min     -0.782
_refine_ls_extinction_method     'none'
_refine_ls_abs_structure_details     ?
_refine_ls_abs_structure_Flack     .
loop_
    _atom_type_symbol
    _atom_type_description
    _atom_type_scat_dispersion_real
    _atom_type_scat_dispersion_imag
    _atom_type_scat_source
    S S 0.1246 0.1234 'International Tables Vol C Tables 4.2.6.8 and 6.1.1.4'
    O O 0.0106 0.0060 'International Tables Vol C Tables 4.2.6.8 and 6.1.1.4'
    Na Na 0.0362 0.0249 'International Tables Vol C Tables 4.2.6.8 and 6.1.1.4'
    N N 0.0061 0.0033 'International Tables Vol C Tables 4.2.6.8 and 6.1.1.4'
    Br Br -0.2901 2.4595 'International Tables Vol C Tables 4.2.6.8 and 6.1.1.4'
    H H 0.0000 0.0000 'International Tables Vol C Tables 4.2.6.8 and 6.1.1.4'
    C C 0.0033 0.0016 'International Tables Vol C Tables 4.2.6.8 and 6.1.1.4'
_computing_data_collection     'APEX2 (Bruker, 2007)'
_computing_cell_refinement     'SAINT (Bruker, 2007)'
_computing_data_reduction     'SAINT (Bruker, 2007)'
_computing_structure_solution     'SIR97 (Altomare <i>et al.</i>,  1999)'
_computing_structure_refinement     'SHELXL97 (Sheldrick, 2008)'
_computing_molecular_graphics     'ORTEP-3 for Windows (Farrugia, 1997)'
_computing_publication_material
                                'WinGX (Farrugia, 1999) and PLATON (Spek, 2009)'
loop_
    _atom_site_type_symbol
    _atom_site_label
    _atom_site_fract_x
    _atom_site_fract_y
    _atom_site_fract_z
    _atom_site_U_iso_or_equiv
    _atom_site_thermal_displace_type
    _atom_site_calc_flag
    _atom_site_refinement_flags
    _atom_site_occupancy
    Br Br1 0.18494(11) 0.21756(9) 0.03270(3) 0.1272(4) Uani . . 1.000
    Br Br2 0.67855(10) 0.41062(7) 0.04707(4) 0.1172(3) Uani . . 1.000
    S S1 0.30302(9) 0.42033(9) 0.38850(5) 0.0285(3) Uani . . 1.000
    S S2 0.65226(10) -0.10753(12) 0.24430(5) 0.0439(3) Uani . . 1.000
    Na Na1 0.52561(13) 0.19278(13) 0.50701(7) 0.0316(4) Uani . . 1.000
    Na Na2 -0.05909(14) -0.09081(14) 0.41846(7) 0.0344(4) Uani . . 1.000
    O O1 0.3932(2) 0.3272(3) 0.42249(13) 0.0385(8) Uani . . 1.000
    O O2 0.3634(3) 0.5784(2) 0.40534(13) 0.0405(8) Uani . . 1.000
    O O3 -0.0218(2) 0.1828(2) 0.46798(12) 0.0319(7) Uani . . 1.000
    O O4 -0.2643(3) 0.1894(3) 0.46144(16) 0.0469(9) Uani . . 1.000
    O O5 0.6421(3) -0.2446(3) 0.19591(15) 0.0580(11) Uani . . 1.000
    O O6 0.7791(3) -0.0561(3) 0.30905(14) 0.0546(10) Uani . . 1.000
    O O7 0.4069(2) -0.0348(2) 0.39614(12) 0.0332(7) Uani . . 1.000
    O O8 0.1636(2) -0.0201(3) 0.38076(13) 0.0401(8) Uani . . 1.000
    O O9 0.2820(3) 0.1057(2) 0.53176(13) 0.0327(7) Uani . . 1.000
    N N1 0.1423(3) 0.3765(3) 0.41057(16) 0.0347(9) Uani . . 1.000
    N N2 0.5022(3) -0.1155(4) 0.27713(17) 0.0491(10) Uani . . 1.000
    C C1 0.2647(4) 0.3679(3) 0.28966(19) 0.0328(11) Uani . . 1.000
    C C2 0.3375(5) 0.4607(5) 0.2488(2) 0.0538(14) Uani . . 1.000
    C C3 0.3153(6) 0.4152(6) 0.1727(3) 0.0702(19) Uani . . 1.000
    C C4 0.2172(6) 0.2803(5) 0.1381(2) 0.0633(18) Uani . . 1.000
    C C5 0.1437(7) 0.1906(5) 0.1779(3) 0.081(2) Uani . . 1.000
    C C6 0.1672(5) 0.2339(4) 0.2550(2) 0.0611(14) Uani . . 1.000
    C C7 0.0134(3) 0.4363(3) 0.39122(18) 0.0286(10) Uani . . 1.000
    C C8 0.0127(4) 0.5507(4) 0.3489(2) 0.0389(11) Uani . . 1.000
    C C9 -0.1154(4) 0.6063(4) 0.3323(2) 0.0446(14) Uani . . 1.000
    C C10 -0.2422(4) 0.5563(4) 0.3587(2) 0.0438(14) Uani . . 1.000
    C C11 -0.2430(4) 0.4413(4) 0.3987(2) 0.0367(11) Uani . . 1.000
    C C12 -0.1186(3) 0.3762(3) 0.41430(17) 0.0267(10) Uani . . 1.000
    C C13 -0.1356(4) 0.2409(3) 0.45114(18) 0.0291(10) Uani . . 1.000
    C C14 0.6572(4) 0.0334(4) 0.1895(2) 0.0457(14) Uani . . 1.000
    C C15 0.6580(6) 0.1769(5) 0.2209(2) 0.0680(18) Uani . . 1.000
    C C16 0.6661(6) 0.2892(5) 0.1785(3) 0.0773(19) Uani . . 1.000
    C C17 0.6725(6) 0.2564(5) 0.1053(3) 0.0692(19) Uani . . 1.000
    C C18 0.6702(6) 0.1148(5) 0.0723(3) 0.0756(18) Uani . . 1.000
    C C19 0.6622(5) 0.0020(5) 0.1150(2) 0.0612(18) Uani . . 1.000
    C C20 0.3492(4) -0.1496(4) 0.23536(19) 0.0381(11) Uani . . 1.000
    C C21 0.2373(4) -0.1206(4) 0.27352(18) 0.0322(11) Uani . . 1.000
    C C22 0.0858(4) -0.1555(4) 0.2323(2) 0.0406(12) Uani . . 1.000
    C C23 0.0440(5) -0.2195(5) 0.1569(2) 0.0541(14) Uani . . 1.000
    C C24 0.1548(5) -0.2464(5) 0.1205(2) 0.0607(16) Uani . . 1.000
    C C25 0.3066(5) -0.2097(5) 0.1589(2) 0.0558(16) Uani . . 1.000
    C C26 0.2723(4) -0.0542(3) 0.35624(18) 0.0302(11) Uani . . 1.000
    H H1 0.13370 0.30800 0.43760 0.0420 Uiso calc R 1.000
    H HW1 0.247(8) 0.094(7) 0.4844(9) 0.1760 Uiso . . 1.000
    H H2 0.51700 -0.09700 0.32540 0.0590 Uiso calc R 1.000
    H HW2 0.293(8) 0.022(4) 0.544(3) 0.1760 Uiso . . 1.000
    H H2A 0.40110 0.55330 0.27270 0.0640 Uiso calc R 1.000
    H H3 0.36620 0.47520 0.14470 0.0850 Uiso calc R 1.000
    H H5 0.07730 0.09980 0.15340 0.0980 Uiso calc R 1.000
    H H6 0.11740 0.17270 0.28280 0.0730 Uiso calc R 1.000
    H H8 0.09900 0.58880 0.33210 0.0470 Uiso calc R 1.000
    H H9 -0.11650 0.67970 0.30250 0.0530 Uiso calc R 1.000
    H H10 -0.32610 0.59930 0.34980 0.0520 Uiso calc R 1.000
    H H11 -0.32960 0.40600 0.41590 0.0440 Uiso calc R 1.000
    H H15 0.65300 0.19850 0.27100 0.0820 Uiso calc R 1.000
    H H16 0.66720 0.38630 0.19990 0.0930 Uiso calc R 1.000
    H H18 0.67400 0.09410 0.02200 0.0900 Uiso calc R 1.000
    H H19 0.66010 -0.09500 0.09310 0.0740 Uiso calc R 1.000
    H H22 0.01040 -0.13500 0.25630 0.0490 Uiso calc R 1.000
    H H23 -0.05850 -0.24410 0.13090 0.0650 Uiso calc R 1.000
    H H24 0.12740 -0.28970 0.06970 0.0730 Uiso calc R 1.000
    H H25 0.38120 -0.22540 0.13340 0.0670 Uiso calc R 1.000
loop_
    _atom_site_aniso_label
    _atom_site_aniso_U_11
    _atom_site_aniso_U_22
    _atom_site_aniso_U_33
    _atom_site_aniso_U_12
    _atom_site_aniso_U_13
    _atom_site_aniso_U_23
    Br1 0.2170(9) 0.1298(6) 0.0341(3) 0.0553(6) 0.0201(4) 0.0057(3)
    Br2 0.2026(8) 0.0792(4) 0.0861(5) 0.0425(4) 0.0478(5) 0.0360(3)
    S1 0.0220(4) 0.0325(4) 0.0320(5) 0.0049(3) 0.0073(3) 0.0101(3)
    S2 0.0370(5) 0.0752(7) 0.0311(5) 0.0319(5) 0.0131(4) 0.0143(5)
    Na1 0.0244(7) 0.0336(6) 0.0399(8) 0.0075(5) 0.0109(6) 0.0117(6)
    Na2 0.0261(7) 0.0479(8) 0.0318(7) 0.0108(6) 0.0085(6) 0.0104(6)
    O1 0.0250(12) 0.0518(14) 0.0440(14) 0.0131(11) 0.0083(11) 0.0210(12)
    O2 0.0386(14) 0.0347(12) 0.0416(15) -0.0033(11) 0.0075(11) 0.0051(11)
    O3 0.0236(12) 0.0375(12) 0.0389(13) 0.0098(10) 0.0089(10) 0.0160(10)
    O4 0.0295(14) 0.0436(14) 0.082(2) 0.0143(11) 0.0289(13) 0.0282(13)
    O5 0.0666(19) 0.0757(19) 0.0493(17) 0.0421(16) 0.0262(15) 0.0145(14)
    O6 0.0321(14) 0.103(2) 0.0388(15) 0.0332(14) 0.0083(12) 0.0223(15)
    O7 0.0240(12) 0.0496(13) 0.0278(12) 0.0119(10) 0.0056(10) 0.0092(10)
    O8 0.0240(12) 0.0632(15) 0.0354(14) 0.0117(11) 0.0105(11) 0.0099(12)
    O9 0.0264(12) 0.0397(12) 0.0367(13) 0.0106(10) 0.0118(11) 0.0126(10)
    N1 0.0278(15) 0.0407(15) 0.0464(18) 0.0139(12) 0.0161(13) 0.0251(14)
    N2 0.0321(17) 0.091(2) 0.0281(16) 0.0255(17) 0.0076(14) 0.0066(16)
    C1 0.0330(19) 0.0325(17) 0.0337(19) 0.0104(15) 0.0060(16) 0.0079(15)
    C2 0.057(3) 0.056(2) 0.043(2) -0.002(2) 0.013(2) 0.012(2)
    C3 0.091(4) 0.082(3) 0.048(3) 0.017(3) 0.033(3) 0.027(3)
    C4 0.100(4) 0.063(3) 0.031(2) 0.032(3) 0.011(2) 0.011(2)
    C5 0.127(5) 0.048(3) 0.049(3) -0.001(3) 0.001(3) 0.003(2)
    C6 0.091(3) 0.043(2) 0.039(2) -0.002(2) 0.011(2) 0.0057(19)
    C7 0.0239(17) 0.0301(16) 0.0336(18) 0.0083(14) 0.0079(14) 0.0076(14)
    C8 0.036(2) 0.0375(18) 0.050(2) 0.0107(16) 0.0171(18) 0.0173(17)
    C9 0.049(2) 0.0348(19) 0.059(3) 0.0169(17) 0.016(2) 0.0243(18)
    C10 0.033(2) 0.041(2) 0.063(3) 0.0189(16) 0.0107(19) 0.0151(18)
    C11 0.0260(18) 0.0369(18) 0.051(2) 0.0092(15) 0.0145(16) 0.0101(16)
    C12 0.0241(17) 0.0291(16) 0.0280(17) 0.0074(13) 0.0076(14) 0.0048(13)
    C13 0.0289(19) 0.0299(16) 0.0317(18) 0.0081(14) 0.0126(15) 0.0066(14)
    C14 0.041(2) 0.067(3) 0.033(2) 0.0240(19) 0.0076(17) 0.0076(18)
    C15 0.096(4) 0.077(3) 0.033(2) 0.035(3) 0.014(2) -0.003(2)
    C16 0.112(4) 0.060(3) 0.057(3) 0.027(3) 0.016(3) -0.003(2)
    C17 0.097(4) 0.066(3) 0.051(3) 0.024(3) 0.024(3) 0.016(2)
    C18 0.124(4) 0.074(3) 0.037(2) 0.035(3) 0.025(3) 0.012(2)
    C19 0.095(4) 0.065(3) 0.034(2) 0.031(2) 0.025(2) 0.012(2)
    C20 0.0310(19) 0.057(2) 0.0279(19) 0.0157(17) 0.0054(16) 0.0082(16)
    C21 0.0297(19) 0.0387(18) 0.0288(18) 0.0075(15) 0.0068(15) 0.0098(15)
    C22 0.031(2) 0.057(2) 0.031(2) 0.0047(17) 0.0067(16) 0.0079(17)
    C23 0.035(2) 0.079(3) 0.041(2) 0.009(2) -0.0014(19) 0.008(2)
    C24 0.053(3) 0.084(3) 0.031(2) 0.011(2) -0.005(2) -0.007(2)
    C25 0.050(3) 0.084(3) 0.036(2) 0.025(2) 0.012(2) 0.003(2)
    C26 0.0288(19) 0.0336(17) 0.0322(19) 0.0081(14) 0.0100(16) 0.0143(14)
_geom_special_details
;
Bond distances, angles <i>etc</i>. have been calculated using the rounded
fractional coordinates. All su's are estimated from the variances of the
(full) variance-covariance matrix. The cell e.s.d.'s are taken into account in
the estimation of distances, angles and torsion angles
;
loop_
    _geom_bond_atom_site_label_1
    _geom_bond_atom_site_label_2
    _geom_bond_site_symmetry_1
    _geom_bond_site_symmetry_2
    _geom_bond_distance
    _geom_bond_publ_flag
    Br1 C4 . . 1.894(4) no
    Br2 C17 . . 1.898(5) no
    S1 O1 . . 1.428(3) no
    S1 O2 . . 1.427(2) no
    S1 N1 . . 1.598(3) no
    S1 C1 . . 1.762(3) no
    S2 O5 . . 1.426(3) no
    S2 O6 . . 1.435(3) no
    S2 N2 . . 1.605(3) no
    S2 C14 . . 1.754(4) no
    Na1 O1 . . 2.408(3) no
    Na1 O7 . . 2.613(2) no
    Na1 O9 . . 2.377(3) no
    Na1 O4 . 1_655 2.257(3) no
    Na1 O7 . 2_656 2.514(2) no
    Na1 O2 . 2_666 2.386(2) no
    Na2 O3 . . 2.508(2) no
    Na2 O8 . . 2.292(2) no
    Na2 O6 . 1_455 2.346(3) no
    Na2 O3 . 2_556 2.397(2) no
    Na2 O9 . 2_556 2.393(3) no
    O3 C13 . . 1.269(4) no
    O4 C13 . . 1.244(5) no
    O7 C26 . . 1.265(4) no
    O8 C26 . . 1.253(4) no
    O9 HW2 . . 0.86(4) no
    O9 HW1 . . 0.849(19) no
    N1 C7 . . 1.404(4) no
    N2 C20 . . 1.405(5) no
    N1 H1 . . 0.8600 no
    N2 H2 . . 0.8600 no
    C1 C6 . . 1.364(5) no
    C1 C2 . . 1.380(5) no
    C2 C3 . . 1.369(6) no
    C3 C4 . . 1.372(7) no
    C4 C5 . . 1.352(7) no
    C5 C6 . . 1.382(6) no
    C7 C8 . . 1.398(5) no
    C7 C12 . . 1.401(4) no
    C8 C9 . . 1.369(5) no
    C9 C10 . . 1.372(5) no
    C10 C11 . . 1.375(5) no
    C11 C12 . . 1.391(5) no
    C12 C13 . . 1.501(4) no
    C14 C19 . . 1.376(5) no
    C14 C15 . . 1.376(6) no
    C15 C16 . . 1.382(6) no
    C16 C17 . . 1.358(8) no
    C17 C18 . . 1.365(7) no
    C18 C19 . . 1.390(6) no
    C20 C21 . . 1.405(5) no
    C20 C25 . . 1.387(5) no
    C21 C22 . . 1.390(5) no
    C21 C26 . . 1.507(5) no
    C22 C23 . . 1.378(5) no
    C23 C24 . . 1.371(6) no
    C24 C25 . . 1.377(6) no
    C2 H2A . . 0.9300 no
    C3 H3 . . 0.9300 no
    C5 H5 . . 0.9300 no
    C6 H6 . . 0.9300 no
    C8 H8 . . 0.9300 no
    C9 H9 . . 0.9300 no
    C10 H10 . . 0.9300 no
    C11 H11 . . 0.9300 no
    C15 H15 . . 0.9300 no
    C16 H16 . . 0.9300 no
    C18 H18 . . 0.9300 no
    C19 H19 . . 0.9300 no
    C22 H22 . . 0.9300 no
    C23 H23 . . 0.9300 no
    C24 H24 . . 0.9300 no
    C25 H25 . . 0.9300 no
loop_
    _geom_contact_atom_site_label_1
    _geom_contact_atom_site_label_2
    _geom_contact_distance
    _geom_contact_site_symmetry_1
    _geom_contact_site_symmetry_2
    _geom_contact_publ_flag
    Br1 C23 3.691(4) . 2_555 no
    Br1 H19 3.1600 . 2_655 no
    Br1 H23 3.0600 . 2_555 no
    S1 H8 2.8000 . . no
    S2 H25 2.7900 . . no
    Na1 C11 3.849(4) . 1_655 no
    Na2 C8 3.633(4) . 1_545 no
    Na2 C9 2.926(4) . 1_545 no
    Na2 C10 3.290(4) . 1_545 no
    Na2 C22 3.939(4) . . no
    Na1 H2 3.4000 . 2_656 no
    Na1 HW2 3.01(6) . 2_656 no
    Na1 H11 3.0400 . 1_655 no
    Na2 HW1 2.90(7) . . no
    Na2 HW2 3.44(7) . . no
    Na2 H9 2.6900 . 1_545 no
    Na2 H10 3.2900 . 1_545 no
    Na2 H22 3.1700 . . no
    Na2 H1 3.6300 . 2_556 no
    O1 O9 3.229(3) . . no
    O2 C8 3.117(5) . . no
    O3 N1 2.588(3) . . no
    O3 O9 3.212(3) . 2_556 no
    O3 O9 3.054(3) . . no
    O4 O7 3.195(3) . 1_455 no
    O4 O9 2.730(3) . 2_556 no
    O5 C25 3.103(5) . . no
    O6 O9 3.171(3) . 2_656 no
    O6 C13 3.378(4) . 1_655 no
    O7 O9 3.184(3) . . no
    O7 O4 3.195(3) . 1_655 no
    O7 O9 3.124(3) . 2_656 no
    O7 N2 2.595(4) . . no
    O8 O9 2.768(3) . . no
    O9 C13 3.311(3) . 2_556 no
    O9 O8 2.768(3) . . no
    O9 O3 3.054(3) . . no
    O9 O3 3.212(3) . 2_556 no
    O9 Na1 3.634(3) . 2_656 no
    O9 O4 2.730(3) . 2_556 no
    O9 O6 3.171(3) . 2_656 no
    O9 O1 3.229(3) . . no
    O9 O7 3.184(3) . . no
    O9 Na2 3.390(3) . . no
    O9 C26 3.347(4) . . no
    O9 O7 3.124(3) . 2_656 no
    O1 H11 2.5300 . 1_655 no
    O1 HW1 2.81(6) . . no
    O2 H2A 2.5200 . . no
    O2 H8 2.5500 . . no
    O3 HW1 2.72(7) . . no
    O3 HW2 2.76(6) . 2_556 no
    O3 H1 1.8800 . . no
    O4 HW2 1.91(4) . 2_556 no
    O4 H11 2.4100 . . no
    O5 H25 2.4800 . . no
    O5 H9 2.9100 . 1_645 no
    O5 H19 2.5100 . . no
    O6 H9 2.8000 . 1_645 no
    O6 H22 2.6900 . 1_655 no
    O6 HW2 2.91(6) . 2_656 no
    O7 H2 1.9000 . . no
    O7 HW1 2.72(6) . . no
    O7 HW2 2.72(7) . 2_656 no
    O8 H6 2.7400 . . no
    O8 H22 2.4100 . . no
    O8 HW1 1.97(3) . . no
    O9 H2 2.9100 . 2_656 no
    N1 O3 2.588(3) . . no
    N2 O7 2.595(4) . . no
    N1 H6 2.7500 . . no
    C1 C8 3.391(5) . . no
    C3 C25 3.537(7) . 1_565 no
    C5 C22 3.462(6) . . no
    C6 C21 3.519(5) . . no
    C6 C22 3.488(5) . . no
    C8 C1 3.391(5) . . no
    C8 Na2 3.633(4) . 1_565 no
    C8 O2 3.117(5) . . no
    C9 Na2 2.926(4) . 1_565 no
    C9 C22 3.541(5) . 1_565 no
    C10 Na2 3.290(4) . 1_565 no
    C11 Na1 3.849(4) . 1_455 no
    C14 C25 3.430(6) . . no
    C21 C6 3.519(5) . . no
    C22 C6 3.488(5) . . no
    C22 Na2 3.939(4) . . no
    C22 C5 3.462(6) . . no
    C22 C9 3.541(5) . 1_545 no
    C23 Br1 3.691(4) . 2_555 no
    C25 C14 3.430(6) . . no
    C25 O5 3.103(5) . . no
    C25 C3 3.537(7) . 1_545 no
    C1 H8 2.9000 . . no
    C9 H16 3.0200 . 1_455 no
    C9 H22 3.0800 . 1_565 no
    C10 H16 3.0000 . 1_455 no
    C11 H15 2.8800 . 1_455 no
    C12 H15 3.0400 . 1_455 no
    C13 HW2 2.60(4) . 2_556 no
    C13 H1 2.5000 . . no
    C14 H25 3.0100 . . no
    C19 H25 3.1000 . . no
    C20 H2A 3.0300 . 1_545 no
    C22 H6 3.0000 . . no
    C22 H9 2.8000 . 1_545 no
    C22 H5 2.9400 . . no
    C23 H5 2.9300 . . no
    C25 H3 3.0600 . 1_545 no
    C26 HW1 2.65(4) . . no
    C26 H2 2.5200 . . no
    C26 H6 3.0700 . . no
    H1 O3 1.8800 . . no
    H1 C13 2.5000 . . no
    H1 HW1 2.5800 . . no
    H1 Na2 3.6300 . 2_556 no
    HW1 Na2 2.90(7) . . no
    HW1 O8 1.97(3) . . no
    HW1 C26 2.65(4) . . no
    HW1 H1 2.5800 . . no
    H2 O7 1.9000 . . no
    H2 C26 2.5200 . . no
    H2 Na1 3.4000 . 2_656 no
    H2 O9 2.9100 . 2_656 no
    H2 HW2 2.5800 . 2_656 no
    HW2 Na2 3.44(7) . . no
    HW2 Na1 3.01(6) . 2_656 no
    HW2 O4 1.91(4) . 2_556 no
    HW2 C13 2.60(5) . 2_556 no
    HW2 H2 2.5800 . 2_656 no
    H2A O2 2.5200 . . no
    H2A C20 3.0300 . 1_565 no
    H2A H10 2.5300 . 1_655 no
    H3 C25 3.0600 . 1_565 no
    H5 C22 2.9400 . . no
    H5 C23 2.9300 . . no
    H6 O8 2.7400 . . no
    H6 N1 2.7500 . . no
    H6 C22 3.0000 . . no
    H6 C26 3.0700 . . no
    H8 S1 2.8000 . . no
    H8 O2 2.5500 . . no
    H8 C1 2.9000 . . no
    H9 Na2 2.6900 . 1_565 no
    H9 O5 2.9100 . 1_465 no
    H9 O6 2.8000 . 1_465 no
    H9 C22 2.8000 . 1_565 no
    H9 H22 2.2400 . 1_565 no
    H10 Na2 3.2900 . 1_565 no
    H10 H2A 2.5300 . 1_455 no
    H11 Na1 3.0400 . 1_455 no
    H11 O1 2.5300 . 1_455 no
    H11 O4 2.4100 . . no
    H15 C11 2.8800 . 1_655 no
    H15 C12 3.0400 . 1_655 no
    H16 C9 3.0200 . 1_655 no
    H16 C10 3.0000 . 1_655 no
    H19 O5 2.5100 . . no
    H19 Br1 3.1600 . 2_655 no
    H22 Na2 3.1700 . . no
    H22 O6 2.6900 . 1_455 no
    H22 O8 2.4100 . . no
    H22 C9 3.0800 . 1_545 no
    H22 H9 2.2400 . 1_545 no
    H23 Br1 3.0600 . 2_555 no
    H25 S2 2.7900 . . no
    H25 O5 2.4800 . . no
    H25 C14 3.0100 . . no
    H25 C19 3.1000 . . no
loop_
    _geom_angle_atom_site_label_1
    _geom_angle_atom_site_label_2
    _geom_angle_atom_site_label_3
    _geom_angle_site_symmetry_1
    _geom_angle_site_symmetry_2
    _geom_angle_site_symmetry_3
    _geom_angle
    _geom_angle_publ_flag
    O1 S1 O2 . . . 118.46(16) no
    O1 S1 N1 . . . 105.18(14) no
    O1 S1 C1 . . . 108.71(15) no
    O2 S1 N1 . . . 111.26(16) no
    O2 S1 C1 . . . 106.36(14) no
    N1 S1 C1 . . . 106.28(16) no
    O5 S2 O6 . . . 118.57(17) no
    O5 S2 N2 . . . 110.77(18) no
    O5 S2 C14 . . . 107.61(17) no
    O6 S2 N2 . . . 105.12(16) no
    O6 S2 C14 . . . 107.31(17) no
    N2 S2 C14 . . . 106.88(18) no
    O1 Na1 O7 . . . 83.84(8) no
    O1 Na1 O9 . . . 84.90(8) no
    O1 Na1 O4 . . 1_655 100.77(10) no
    O1 Na1 O7 . . 2_656 164.17(9) no
    O1 Na1 O2 . . 2_666 89.44(9) no
    O7 Na1 O9 . . . 79.17(8) no
    O4 Na1 O7 1_655 . . 81.64(9) no
    O7 Na1 O7 . . 2_656 94.55(7) no
    O2 Na1 O7 2_666 . . 171.85(9) no
    O4 Na1 O9 1_655 . . 159.29(10) no
    O7 Na1 O9 2_656 . . 79.34(8) no
    O2 Na1 O9 2_666 . . 104.87(10) no
    O4 Na1 O7 1_655 . 2_656 94.55(9) no
    O2 Na1 O4 2_666 . 1_655 95.16(11) no
    O2 Na1 O7 2_666 . 2_656 93.16(8) no
    O3 Na2 O8 . . . 85.24(9) no
    O3 Na2 O6 . . 1_455 87.43(9) no
    O3 Na2 O3 . . 2_556 101.63(8) no
    O3 Na2 O9 . . 2_556 81.86(8) no
    O6 Na2 O8 1_455 . . 95.51(10) no
    O3 Na2 O8 2_556 . . 103.49(9) no
    O8 Na2 O9 . . 2_556 167.10(10) no
    O3 Na2 O6 2_556 . 1_455 159.49(10) no
    O6 Na2 O9 1_455 . 2_556 84.00(10) no
    O3 Na2 O9 2_556 . 2_556 79.20(8) no
    S1 O1 Na1 . . . 165.86(15) no
    S1 O2 Na1 . . 2_666 151.44(15) no
    Na2 O3 C13 . . . 117.57(18) no
    Na2 O3 Na2 . . 2_556 78.37(7) no
    Na2 O3 C13 2_556 . . 127.0(2) no
    Na1 O4 C13 1_455 . . 156.3(2) no
    S2 O6 Na2 . . 1_655 152.55(18) no
    Na1 O7 C26 . . . 121.54(18) no
    Na1 O7 Na1 . . 2_656 85.45(8) no
    Na1 O7 C26 2_656 . . 122.43(18) no
    Na2 O8 C26 . . . 149.8(2) no
    Na1 O9 Na2 . . 2_556 162.49(11) no
    Na1 O9 HW2 . . . 100(5) no
    HW1 O9 HW2 . . . 110(6) no
    Na1 O9 HW1 . . . 86(5) no
    Na2 O9 HW2 2_556 . . 91(5) no
    Na2 O9 HW1 2_556 . . 104(5) no
    S1 N1 C7 . . . 127.9(2) no
    S2 N2 C20 . . . 126.9(3) no
    S1 N1 H1 . . . 116.00 no
    C7 N1 H1 . . . 116.00 no
    S2 N2 H2 . . . 117.00 no
    C20 N2 H2 . . . 117.00 no
    S1 C1 C6 . . . 119.4(3) no
    C2 C1 C6 . . . 121.0(3) no
    S1 C1 C2 . . . 119.5(3) no
    C1 C2 C3 . . . 119.4(4) no
    C2 C3 C4 . . . 119.4(5) no
    Br1 C4 C3 . . . 119.5(4) no
    Br1 C4 C5 . . . 119.2(4) no
    C3 C4 C5 . . . 121.3(4) no
    C4 C5 C6 . . . 120.0(4) no
    C1 C6 C5 . . . 119.0(4) no
    N1 C7 C12 . . . 118.2(3) no
    N1 C7 C8 . . . 122.1(3) no
    C8 C7 C12 . . . 119.8(3) no
    C7 C8 C9 . . . 119.8(3) no
    C8 C9 C10 . . . 121.5(3) no
    C9 C10 C11 . . . 118.7(4) no
    C10 C11 C12 . . . 122.1(3) no
    C7 C12 C11 . . . 117.9(3) no
    C7 C12 C13 . . . 123.5(3) no
    C11 C12 C13 . . . 118.4(3) no
    O3 C13 O4 . . . 123.6(3) no
    O3 C13 C12 . . . 119.3(3) no
    O4 C13 C12 . . . 117.0(3) no
    C15 C14 C19 . . . 119.4(4) no
    S2 C14 C15 . . . 120.3(3) no
    S2 C14 C19 . . . 120.4(3) no
    C14 C15 C16 . . . 120.5(4) no
    C15 C16 C17 . . . 119.3(4) no
    C16 C17 C18 . . . 121.6(5) no
    Br2 C17 C16 . . . 118.9(4) no
    Br2 C17 C18 . . . 119.5(4) no
    C17 C18 C19 . . . 119.0(5) no
    C14 C19 C18 . . . 120.2(4) no
    N2 C20 C21 . . . 117.8(3) no
    N2 C20 C25 . . . 122.4(4) no
    C21 C20 C25 . . . 119.8(4) no
    C20 C21 C22 . . . 117.8(3) no
    C20 C21 C26 . . . 123.8(3) no
    C22 C21 C26 . . . 118.4(3) no
    C21 C22 C23 . . . 122.0(4) no
    C22 C23 C24 . . . 119.4(4) no
    C23 C24 C25 . . . 120.3(3) no
    C20 C25 C24 . . . 120.6(4) no
    O8 C26 C21 . . . 116.6(3) no
    O7 C26 O8 . . . 124.2(3) no
    O7 C26 C21 . . . 119.3(3) no
    C1 C2 H2A . . . 120.00 no
    C3 C2 H2A . . . 120.00 no
    C2 C3 H3 . . . 120.00 no
    C4 C3 H3 . . . 120.00 no
    C4 C5 H5 . . . 120.00 no
    C6 C5 H5 . . . 120.00 no
    C1 C6 H6 . . . 121.00 no
    C5 C6 H6 . . . 121.00 no
    C7 C8 H8 . . . 120.00 no
    C9 C8 H8 . . . 120.00 no
    C8 C9 H9 . . . 119.00 no
    C10 C9 H9 . . . 119.00 no
    C9 C10 H10 . . . 121.00 no
    C11 C10 H10 . . . 121.00 no
    C10 C11 H11 . . . 119.00 no
    C12 C11 H11 . . . 119.00 no
    C14 C15 H15 . . . 120.00 no
    C16 C15 H15 . . . 120.00 no
    C15 C16 H16 . . . 120.00 no
    C17 C16 H16 . . . 120.00 no
    C17 C18 H18 . . . 120.00 no
    C19 C18 H18 . . . 120.00 no
    C14 C19 H19 . . . 120.00 no
    C18 C19 H19 . . . 120.00 no
    C21 C22 H22 . . . 119.00 no
    C23 C22 H22 . . . 119.00 no
    C22 C23 H23 . . . 120.00 no
    C24 C23 H23 . . . 120.00 no
    C23 C24 H24 . . . 120.00 no
    C25 C24 H24 . . . 120.00 no
    C20 C25 H25 . . . 120.00 no
    C24 C25 H25 . . . 120.00 no
loop_
    _geom_torsion_atom_site_label_1
    _geom_torsion_atom_site_label_2
    _geom_torsion_atom_site_label_3
    _geom_torsion_atom_site_label_4
    _geom_torsion_site_symmetry_1
    _geom_torsion_site_symmetry_2
    _geom_torsion_site_symmetry_3
    _geom_torsion_site_symmetry_4
    _geom_torsion
    _geom_torsion_publ_flag
    O1 S1 O2 Na1 . . . 2_666 -52.3(4) no
    N1 S1 O2 Na1 . . . 2_666 69.8(4) no
    C1 S1 O2 Na1 . . . 2_666 -174.9(3) no
    O1 S1 N1 C7 . . . . 179.8(3) no
    O2 S1 N1 C7 . . . . 50.3(3) no
    C1 S1 N1 C7 . . . . -65.1(3) no
    O2 S1 C1 C6 . . . . -161.3(3) no
    N1 S1 C1 C6 . . . . -42.6(4) no
    N1 S1 C1 C2 . . . . 139.5(3) no
    O1 S1 C1 C2 . . . . -107.8(3) no
    O2 S1 C1 C2 . . . . 20.8(4) no
    O1 S1 C1 C6 . . . . 70.2(4) no
    C14 S2 N2 C20 . . . . 61.3(4) no
    O5 S2 N2 C20 . . . . -55.7(4) no
    O6 S2 N2 C20 . . . . 175.1(3) no
    O5 S2 C14 C19 . . . . -4.6(4) no
    O5 S2 C14 C15 . . . . 176.2(4) no
    O6 S2 C14 C15 . . . . -55.1(4) no
    C14 S2 O6 Na2 . . . 1_655 -171.6(4) no
    O6 S2 C14 C19 . . . . 124.1(3) no
    N2 S2 C14 C19 . . . . -123.6(4) no
    N2 S2 O6 Na2 . . . 1_655 74.9(4) no
    O5 S2 O6 Na2 . . . 1_655 -49.6(4) no
    N2 S2 C14 C15 . . . . 57.2(4) no
    O9 Na1 O7 C26 2_656 2_656 . . 157.1(2) no
    O7 Na1 O7 Na1 2_656 2_656 . . 0.02(12) no
    O7 Na1 O7 Na1 2_656 . . 2_656 -0.02(11) no
    O4 Na1 O7 Na1 1_655 . . 2_656 93.94(9) no
    O9 Na1 O7 Na1 . . . 2_656 -78.22(8) no
    O7 Na1 O7 C26 2_656 . . . 125.6(2) no
    O4 Na1 O7 Na1 2_556 2_656 . . 81.95(9) no
    O7 Na1 O4 C13 1_455 1_455 . . 159.6(6) no
    O9 Na1 O4 C13 1_455 1_455 . . -178.2(5) no
    O1 Na1 O7 Na1 . . . 2_656 -164.18(8) no
    O1 Na1 O2 S1 2_666 2_666 . . 33.6(4) no
    O9 Na1 O2 S1 2_666 2_666 . . 118.2(4) no
    O7 Na1 O7 C26 2_656 2_656 . . -124.8(2) no
    O4 Na1 O7 C26 1_655 . . . -140.4(2) no
    O1 Na1 O4 C13 1_455 1_455 . . 77.6(6) no
    O4 Na1 O7 C26 2_556 2_656 . . -42.9(2) no
    O7 Na1 O4 C13 2_556 1_455 . . -106.5(6) no
    O9 Na1 O7 Na1 2_656 2_656 . . -78.07(7) no
    O9 Na1 O7 C26 . . . . 47.4(2) no
    O1 Na1 O7 C26 . . . . -38.6(2) no
    O9 Na2 O3 C13 . 2_556 . . -164.9(2) no
    O3 Na2 O6 S2 2_656 1_655 . . -34.1(6) no
    O6 Na2 O3 Na2 2_656 2_556 . . 114.8(3) no
    O6 Na2 O8 C26 1_455 . . . -104.8(4) no
    O3 Na2 O8 C26 2_556 . . . 67.4(4) no
    O3 Na2 O8 C26 . . . . 168.3(4) no
    O8 Na2 O3 Na2 2_556 2_556 . . -87.84(9) no
    O9 Na2 O3 Na2 . 2_556 . . 79.25(7) no
    O3 Na2 O3 Na2 2_556 2_556 . . 0.00(8) no
    O3 Na2 O3 C13 2_556 . . . -125.8(2) no
    O9 Na2 O3 C13 2_556 . . . -48.7(2) no
    O8 Na2 O3 Na2 . . . 2_556 -102.82(8) no
    O6 Na2 O3 Na2 1_455 . . 2_556 161.43(9) no
    O3 Na2 O3 Na2 2_556 . . 2_556 0.00(8) no
    O9 Na2 O3 Na2 2_556 . . 2_556 77.13(8) no
    O3 Na2 O6 S2 1_655 1_655 . . -151.3(4) no
    O8 Na2 O6 S2 1_655 1_655 . . 123.8(4) no
    O6 Na2 O3 C13 1_455 . . . 35.6(2) no
    O8 Na2 O3 C13 2_556 2_556 . . 28.1(2) no
    O9 Na2 O6 S2 2_656 1_655 . . -69.2(4) no
    O3 Na2 O3 C13 2_556 2_556 . . 115.9(2) no
    O6 Na2 O3 C13 2_656 2_556 . . -129.3(3) no
    O8 Na2 O3 C13 . . . . 131.3(2) no
    Na2 O3 C13 C12 2_556 . . . 138.1(2) no
    Na2 O3 C13 O4 2_556 . . . -44.1(4) no
    Na2 O3 C13 C12 . . . . -125.7(2) no
    Na2 O3 C13 O4 . . . . 52.2(4) no
    Na1 O4 C13 C12 1_455 . . . -59.0(7) no
    Na1 O4 C13 O3 1_455 . . . 123.2(5) no
    Na1 O7 C26 C21 2_656 . . . -108.4(3) no
    Na1 O7 C26 O8 . . . . -33.8(4) no
    Na1 O7 C26 O8 2_656 . . . 72.4(3) no
    Na1 O7 C26 C21 . . . . 145.4(2) no
    Na2 O8 C26 C21 . . . . 76.0(5) no
    Na2 O8 C26 O7 . . . . -104.8(4) no
    S1 N1 C7 C12 . . . . 177.4(2) no
    S1 N1 C7 C8 . . . . -1.4(5) no
    S2 N2 C20 C21 . . . . -167.0(3) no
    S2 N2 C20 C25 . . . . 12.9(6) no
    C6 C1 C2 C3 . . . . -2.2(7) no
    S1 C1 C2 C3 . . . . 175.7(4) no
    S1 C1 C6 C5 . . . . -176.9(4) no
    C2 C1 C6 C5 . . . . 1.0(7) no
    C1 C2 C3 C4 . . . . 2.1(8) no
    C2 C3 C4 Br1 . . . . 179.5(4) no
    C2 C3 C4 C5 . . . . -0.9(8) no
    Br1 C4 C5 C6 . . . . 179.3(4) no
    C3 C4 C5 C6 . . . . -0.3(9) no
    C4 C5 C6 C1 . . . . 0.2(8) no
    C12 C7 C8 C9 . . . . 2.0(5) no
    N1 C7 C12 C11 . . . . 176.5(3) no
    N1 C7 C8 C9 . . . . -179.2(3) no
    C8 C7 C12 C11 . . . . -4.7(5) no
    C8 C7 C12 C13 . . . . 172.0(3) no
    N1 C7 C12 C13 . . . . -6.9(5) no
    C7 C8 C9 C10 . . . . 2.5(5) no
    C8 C9 C10 C11 . . . . -4.1(5) no
    C9 C10 C11 C12 . . . . 1.2(5) no
    C10 C11 C12 C7 . . . . 3.2(5) no
    C10 C11 C12 C13 . . . . -173.7(3) no
    C11 C12 C13 O3 . . . . -177.8(3) no
    C7 C12 C13 O4 . . . . -172.4(3) no
    C11 C12 C13 O4 . . . . 4.2(4) no
    C7 C12 C13 O3 . . . . 5.6(5) no
    S2 C14 C19 C18 . . . . -178.3(4) no
    S2 C14 C15 C16 . . . . 178.2(4) no
    C15 C14 C19 C18 . . . . 0.9(7) no
    C19 C14 C15 C16 . . . . -1.0(7) no
    C14 C15 C16 C17 . . . . 0.3(8) no
    C15 C16 C17 Br2 . . . . 178.5(4) no
    C15 C16 C17 C18 . . . . 0.4(9) no
    C16 C17 C18 C19 . . . . -0.5(9) no
    Br2 C17 C18 C19 . . . . -178.5(4) no
    C17 C18 C19 C14 . . . . -0.2(8) no
    C21 C20 C25 C24 . . . . -2.4(6) no
    C25 C20 C21 C22 . . . . 0.6(6) no
    N2 C20 C21 C22 . . . . -179.5(3) no
    N2 C20 C21 C26 . . . . 0.5(5) no
    C25 C20 C21 C26 . . . . -179.4(3) no
    N2 C20 C25 C24 . . . . 177.7(4) no
    C26 C21 C22 C23 . . . . -178.5(4) no
    C20 C21 C22 C23 . . . . 1.4(6) no
    C22 C21 C26 O7 . . . . 173.4(3) no
    C20 C21 C26 O7 . . . . -6.5(5) no
    C20 C21 C26 O8 . . . . 172.7(3) no
    C22 C21 C26 O8 . . . . -7.3(5) no
    C21 C22 C23 C24 . . . . -1.7(6) no
    C22 C23 C24 C25 . . . . -0.1(7) no
    C23 C24 C25 C20 . . . . 2.1(7) no
loop_
    _geom_hbond_atom_site_label_D
    _geom_hbond_atom_site_label_H
    _geom_hbond_atom_site_label_A
    _geom_hbond_site_symmetry_A
    _geom_hbond_distance_DH
    _geom_hbond_distance_HA
    _geom_hbond_distance_DA
    _geom_hbond_angle_DHA
    _geom_hbond_publ_flag
    N1 H1 O3 . 0.86 1.88 2.588(3) 138 yes
    O9 HW1 O8 . 0.849(19) 1.97(3) 2.768(3) 156(6) yes
    N2 H2 O7 . 0.86 1.90 2.595(4) 137 yes
    O9 HW2 O4 2_556 0.86(4) 1.91(4) 2.730(3) 160(6) yes
    C2 H2A O2 . 0.93 2.52 2.886(4) 104 yes
    C8 H8 O2 . 0.93 2.55 3.117(5) 120 yes
    C11 H11 O1 1_455 0.93 2.53 3.429(4) 162 yes
    C11 H11 O4 . 0.93 2.41 2.732(5) 100 yes
    C19 H19 O5 . 0.93 2.51 2.889(5) 105 yes
    C22 H22 O8 . 0.93 2.41 2.736(4) 101 yes
    C25 H25 O5 . 0.93 2.48 3.103(5) 124 yes
