# Supplementary material for: Poly[hemi-μ-aqua-[μ-2-(2-bromobenzenesulfonamido)benzoato]sodium(I)]
Source: Acta Crystallogr Sect E Struct Rep Online. 2009 Jul 25;65(Pt 8):m982. doi: 10.1107/S1600536809028505 (PMC2977212; doi:10.1107/S1600536809028505)
Supplement: Supplementary file 2 [file e-65-0m982-Isup2.hkl]

#
# h,k,l, Fc-squared, Fo-squared, sigma(Fo-squared) and status flag
#
data_I
_shelx_title ' GM-2NA in P-1'
_shelx_refln_list_code          4
_shelx_F_calc_maximum      209.82
_exptl_crystal_F_000       772.00
_reflns_d_resolution_high  0.7761
 
loop_
 _symmetry_equiv_pos_as_xyz
 'x, y, z'
 '-x, -y, -z'
 
_cell_length_a     9.1683
_cell_length_b     9.2722
_cell_length_c    18.4183
_cell_angle_alpha  97.717
_cell_angle_beta  101.837
_cell_angle_gamma 101.467
 
_shelx_F_squared_multiplier     1.000
 
loop_
 _refln_index_h
 _refln_index_k
 _refln_index_l
 _refln_F_squared_calc
 _refln_F_squared_meas
 _refln_F_squared_sigma
 _refln_observed_status
   1   0   0      709.51      616.39     26.84 o
   2   0   0    26721.12    26826.33    317.74 o
   3   0   0     9949.33    10019.56    115.08 o
   4   0   0      475.19      525.48     12.48 o
   5   0   0      944.23     1008.29     19.74 o
   6   0   0     1722.60     1724.87     32.15 o
   7   0   0       22.57       31.42     10.21 o
   8   0   0      106.66      143.07     21.04 o
   9   0   0        8.14       36.50     25.35 o
  10   0   0       30.83       24.96     24.04 o
  11   0   0       20.51       39.59     33.24 o
 -11   1   0        0.93       22.66     34.15 o
 -10   1   0      176.07      158.24     25.90 o
  -9   1   0      437.50      466.59     30.94 o
  -8   1   0        0.81       13.90     11.83 o
  -7   1   0     1035.97      976.39     22.79 o
  -6   1   0      182.51      129.70      9.97 o
  -5   1   0        2.34       -4.70      6.41 o
  -4   1   0     1055.94      961.22     16.39 o
  -3   1   0     4055.82     4050.69     43.88 o
  -2   1   0     8426.67     8392.72     83.66 o
  -1   1   0      643.28      560.21      8.93 o
   1   1   0      699.98      698.81      9.99 o
   2   1   0      985.23     1017.83     14.33 o
   3   1   0      705.43      749.04     13.28 o
   4   1   0     1258.70     1348.68     21.49 o
   5   1   0      693.04      792.37     17.60 o
   6   1   0      278.10      301.67     12.51 o
   7   1   0      318.69      333.82     21.95 o
   8   1   0       87.84       72.95     24.67 o
   9   1   0        9.44       22.94     20.71 o
  10   1   0       97.66      140.26     33.40 o
 -11   2   0      140.99       99.61     33.87 o
 -10   2   0        3.24      -19.06     33.60 o
  -9   2   0       41.81       36.95     19.21 o
  -8   2   0      517.17      506.62     22.70 o
  -7   2   0       26.05       11.98      8.71 o
  -6   2   0      331.55      361.75     12.77 o
  -5   2   0      919.55      903.40     17.52 o
  -4   2   0      459.90      492.03     11.11 o
  -3   2   0     6527.01     6240.24     65.71 o
  -2   2   0      117.93      111.39      3.91 o
  -1   2   0     1191.33     1208.71     17.82 o
   0   2   0      581.05      624.39      9.27 o
   1   2   0     2082.36     2029.42     27.46 o
   2   2   0      195.71      248.72      6.71 o
   3   2   0     3221.34     3188.00     39.76 o
   4   2   0        7.21        1.24      5.82 o
   5   2   0      135.58      164.68      9.55 o
   6   2   0      676.93      660.48     24.53 o
   7   2   0        2.84       -3.42     17.43 o
   8   2   0       32.72       37.09     27.46 o
   9   2   0        0.03       32.89     25.87 o
  10   2   0       15.21       32.29     30.26 o
 -11   3   0        3.62        0.04     59.25 o
 -10   3   0       65.57      102.54     30.21 o
  -9   3   0       25.66       28.91     16.52 o
  -8   3   0        0.88       -5.99     11.32 o
  -7   3   0     1230.80     1184.31     27.17 o
  -6   3   0     1614.38     1644.98     29.75 o
  -5   3   0     1461.96     1474.96     26.02 o
  -2   3   0        9.04        7.30      2.16 o
  -1   3   0     1314.48     1472.39     63.05 o
   0   3   0     4387.44     4163.45     57.27 o
   1   3   0       23.14       20.79      3.37 o
   2   3   0      376.93      377.21     10.05 o
   3   3   0      160.65      162.61      7.08 o
   4   3   0     4563.02     4681.95     65.04 o
   5   3   0       21.47        3.36      8.76 o
   6   3   0       27.73       35.35     15.29 o
   7   3   0       72.87       53.82     18.50 o
   8   3   0       40.23       51.35     29.41 o
   9   3   0        2.71      -10.00     31.00 o
  10   3   0        2.24       54.23     47.98 o
 -11   4   0        6.30       17.30     40.35 o
 -10   4   0       24.13       19.98     25.93 o
  -9   4   0      283.03      302.94     22.07 o
  -8   4   0      385.30      430.38     19.53 o
  -7   4   0       81.81      108.50     11.29 o
  -6   4   0      554.31      609.15     16.67 o
  -5   4   0     4870.90     4553.57     71.73 o
  -4   4   0      724.75      765.00     14.27 o
  -3   4   0     1124.77     1041.93     16.15 o
  -2   4   0     1458.32     1258.35     25.57 o
  -1   4   0     1527.26     1500.19     67.90 o
   0   4   0      963.02     1004.95     15.93 o
   1   4   0        4.49       -3.95      3.95 o
   2   4   0      717.97      753.06     25.95 o
   3   4   0     2912.76     2725.73     74.21 o
   4   4   0      174.91      204.67     12.22 o
   5   4   0       46.77       34.26      9.85 o
   6   4   0       85.12      110.98     16.39 o
   7   4   0       32.86       47.98     25.32 o
   8   4   0       33.01       65.50     36.44 o
   9   4   0      182.01       76.56     41.82 o
 -11   5   0       13.48      -24.74     29.11 o
 -10   5   0      161.48      161.83     29.93 o
  -9   5   0       16.60       18.37     13.99 o
  -8   5   0      234.79      266.74     19.24 o
  -7   5   0     1426.33     1307.50     57.55 o
  -6   5   0      892.58      981.59     28.83 o
  -5   5   0        2.13       -1.87      6.69 o
  -4   5   0        2.88        4.30      4.64 o
  -3   5   0      322.37      333.51      8.40 o
  -2   5   0      234.23      254.37     14.22 o
  -1   5   0       11.35       19.93      4.87 o
   0   5   0     7391.56     7481.74    110.12 o
   1   5   0        9.64        4.50      5.28 o
   2   5   0      978.46     1113.87     20.73 o
   3   5   0       41.50       30.59      7.42 o
   4   5   0       64.82       39.36      8.64 o
   5   5   0      323.17      380.99     20.53 o
   6   5   0      149.77      187.25     26.61 o
   7   5   0       35.17       23.20     35.57 o
   8   5   0       74.98       95.08     42.74 o
   9   5   0       33.03       75.16     48.28 o
 -11   6   0       11.95       32.75     29.67 o
 -10   6   0       36.98       33.17     26.64 o
  -9   6   0       66.97       54.53     17.21 o
  -8   6   0       53.25       66.09     13.77 o
  -7   6   0       50.46       26.30     11.58 o
  -6   6   0       54.63       49.36     10.27 o
  -5   6   0      240.41      246.05     11.85 o
  -4   6   0      348.61      365.88     10.53 o
  -3   6   0     2633.54     2584.73     40.71 o
  -2   6   0     5709.27     5875.29    227.00 o
  -1   6   0       35.53       38.91      6.24 o
   0   6   0     3841.24     3997.46     66.53 o
   1   6   0       70.87       50.88      5.64 o
   3   6   0      277.18      248.78     12.34 o
   4   6   0      122.05       96.35     14.82 o
   5   6   0      242.11      267.40     22.89 o
   6   6   0       81.63       55.79     24.28 o
   7   6   0        6.16       -5.16     35.35 o
   8   6   0       39.48      -18.00     38.58 o
 -10   7   0      164.21      151.12     24.67 o
  -9   7   0        0.10       -8.36     16.58 o
  -8   7   0        5.85       20.42     22.46 o
  -7   7   0      136.19      111.24     13.51 o
  -6   7   0      153.39      173.74     12.92 o
  -5   7   0      245.25      271.88     11.26 o
  -4   7   0      126.89      143.35     11.31 o
  -3   7   0     1213.83     1155.35     55.68 o
  -2   7   0      202.72      172.95     33.30 o
  -1   7   0      922.46      933.82     20.36 o
   0   7   0      153.86      169.30      8.43 o
   1   7   0        5.63       -3.90      6.98 o
   2   7   0      214.51      252.17     13.13 o
   3   7   0      669.06      712.16     25.69 o
   4   7   0       37.08       35.99     16.44 o
   5   7   0       40.58       46.80     23.39 o
   6   7   0        4.65      -24.08     24.08 o
   7   7   0       30.38       -3.54     38.50 o
 -10   8   0       12.31        1.07     29.32 o
  -9   8   0       11.65       10.72     17.02 o
  -8   8   0       46.36       43.19     23.77 o
  -7   8   0       43.59       49.31     14.39 o
  -6   8   0      106.55      133.46     14.04 o
  -5   8   0       87.97       89.53     17.02 o
  -4   8   0     1218.53     1203.90     28.98 o
  -3   8   0      472.62      369.19     45.88 o
  -2   8   0       81.58       73.31     31.61 o
  -1   8   0      401.45      412.06     11.71 o
   0   8   0      196.52      198.41      8.90 o
   1   8   0      589.11      606.97     18.33 o
   2   8   0      135.77      137.43     16.48 o
   3   8   0       15.41       43.85     16.25 o
   4   8   0      135.03      147.79     21.25 o
   5   8   0       15.79       14.09     25.17 o
   6   8   0       38.23      -14.51     35.66 o
  -9   9   0       91.23      119.07     29.94 o
  -8   9   0       15.74       20.21     16.22 o
  -7   9   0       28.90       -5.59     14.87 o
  -6   9   0       50.23       43.32     11.76 o
  -5   9   0       95.91       83.90     14.35 o
  -4   9   0        2.85        8.68     36.36 o
  -3   9   0        2.25      -32.99     32.99 o
  -1   9   0       12.08       13.90      7.50 o
   0   9   0      100.20      109.07     10.74 o
   1   9   0       12.44       12.55      9.47 o
   2   9   0       15.92       17.35     13.04 o
   3   9   0       41.24       42.83     17.42 o
   4   9   0       77.76       71.12     25.48 o
   5   9   0        0.88       16.54     26.53 o
  -8  10   0       29.75       32.32     17.22 o
  -7  10   0        3.32       -6.35     20.88 o
  -6  10   0        5.37       25.28     15.90 o
  -5  10   0      118.74       77.40     19.05 o
  -4  10   0        6.69       20.58     17.78 o
  -2  10   0       18.94       16.09     10.86 o
  -1  10   0       26.13       31.14      8.54 o
   0  10   0       79.56       80.09     14.16 o
   1  10   0       27.74       14.24     16.03 o
   2  10   0       10.99        0.95     16.07 o
   3  10   0        6.59       18.17     35.39 o
  -6  11   0        0.20      -21.50     21.50 o
  -5  11   0        6.09       18.35     19.84 o
  -2  11   0      120.48      116.38     13.99 o
  -1  11   0       29.90       44.98     12.44 o
   0  11   0        0.51       -3.28     11.31 o
   1  11   0       23.94       36.93     16.12 o
  -1 -11   1       60.81       87.02     17.31 o
   0 -11   1       78.69      104.23     13.14 o
   1 -11   1       14.67       19.56      9.29 o
   2 -11   1       44.94       43.92     21.41 o
   3 -11   1       10.78       11.33     13.57 o
   4 -11   1       21.30       29.80     22.33 o
   5 -11   1       36.15      100.94     24.69 o
   6 -11   1       14.13        2.23     24.64 o
  -3 -10   1        4.77       -0.24     26.63 o
  -2 -10   1       46.99       85.12     17.98 o
  -1 -10   1       13.27       24.40     12.50 o
   0 -10   1        1.59      -10.19     10.19 o
   1 -10   1        0.38       -1.61      8.61 o
   2 -10   1        0.62        2.04     11.53 o
   3 -10   1      277.45      277.95     23.38 o
   4 -10   1       21.17       16.08     21.06 o
   5 -10   1       20.41       28.36     24.34 o
   6 -10   1       61.06       68.28     17.57 o
   7 -10   1        7.80       12.78     14.16 o
   8 -10   1       27.48       40.30     17.71 o
  -5  -9   1        0.14      -25.50     25.50 o
  -4  -9   1      143.58      159.36     26.60 o
  -3  -9   1       28.88       12.93     16.59 o
  -2  -9   1       76.86       62.65     13.90 o
  -1  -9   1       22.18       27.14      9.70 o
   0  -9   1      117.69      107.53      9.29 o
   1  -9   1      313.77      337.70     13.10 o
   2  -9   1        7.08       18.81      8.92 o
   3  -9   1      299.15      283.81     21.89 o
   4  -9   1      110.79      111.79     19.47 o
   5  -9   1       39.45       33.63     14.69 o
   6  -9   1        4.82       -4.76     12.28 o
   7  -9   1       12.93        3.18     14.53 o
   8  -9   1        8.26       -9.41     16.37 o
   9  -9   1        9.12       -7.77     18.25 o
  -6  -8   1        0.81      -21.89     35.70 o
  -5  -8   1        0.85      -21.85     21.85 o
  -4  -8   1      151.74      158.41     26.32 o
  -3  -8   1       60.86       37.24     16.14 o
  -2  -8   1       21.95       28.35     10.47 o
  -1  -8   1       29.38       13.96      8.72 o
   0  -8   1      693.38      656.87     19.93 o
   1  -8   1      570.24      552.19     14.41 o
   2  -8   1       21.70       10.82      6.89 o
   3  -8   1     2794.98     2750.82     54.98 o
   4  -8   1      874.86      843.10     23.97 o
   5  -8   1       32.25        7.62     11.04 o
   6  -8   1      375.13      341.85     18.47 o
   7  -8   1       78.08      119.76     29.37 o
   8  -8   1        1.52        1.90     26.73 o
   9  -8   1        1.79        0.88     17.66 o
  10  -8   1       19.83       37.26     28.14 o
  -7  -7   1      125.02      103.69     44.00 o
  -6  -7   1       11.10       16.95     24.94 o
  -5  -7   1      157.49      177.04     26.63 o
  -4  -7   1       41.36       28.87     16.99 o
  -3  -7   1       66.86       86.52     13.72 o
  -2  -7   1      204.92      189.11     12.07 o
  -1  -7   1      906.16      882.74     26.58 o
   0  -7   1      116.16      103.00      7.00 o
   1  -7   1      127.87      129.34      6.83 o
   2  -7   1        6.27       15.67      8.01 o
   3  -7   1       75.52       76.33      8.23 o
   4  -7   1        3.45       23.08      7.83 o
   5  -7   1        2.37       -2.47      8.91 o
   6  -7   1       81.83       58.10     12.93 o
   7  -7   1      235.89      264.72     18.68 o
   8  -7   1      380.90      367.58     21.94 o
   9  -7   1       81.89       85.73     18.83 o
  10  -7   1      453.95      477.82     45.80 o
  -8  -6   1       33.16       23.07     41.42 o
  -7  -6   1       55.37      102.47     38.02 o
  -6  -6   1      109.30       96.71     26.52 o
  -5  -6   1      249.39      209.53     21.54 o
  -4  -6   1        0.48       -3.86     12.25 o
  -3  -6   1      115.25      112.34     10.08 o
  -2  -6   1       11.28       -3.37      6.05 o
  -1  -6   1       29.37       18.35      5.03 o
   0  -6   1        5.41        4.77      4.85 o
   1  -6   1     1118.51     1030.27     19.24 o
   2  -6   1      183.40      187.33     12.72 o
   3  -6   1      115.43      139.63     10.53 o
   4  -6   1      167.07      168.52     10.30 o
   5  -6   1        0.48        4.42      6.57 o
   6  -6   1      301.78      348.86     17.84 o
   7  -6   1       12.36       15.77     13.15 o
   8  -6   1      423.99      398.48     26.84 o
   9  -6   1        1.27       12.69     17.05 o
  10  -6   1      145.05      150.47     33.86 o
  -9  -5   1       12.26       54.80     45.44 o
  -8  -5   1       62.62       67.69     38.06 o
  -7  -5   1       57.48       30.02     35.31 o
  -6  -5   1       32.81       20.45     21.88 o
  -5  -5   1       21.56       25.93     16.39 o
  -4  -5   1      299.89      385.73     14.02 o
  -3  -5   1      273.33      259.64     10.74 o
  -2  -5   1      845.14      939.61     18.49 o
  -1  -5   1      181.93      194.69      8.36 o
   0  -5   1      180.94      150.82      5.96 o
   1  -5   1      182.45      161.84      6.60 o
   2  -5   1      449.73      519.80     16.40 o
   3  -5   1      627.46      608.52     13.66 o
   4  -5   1     2720.46     2847.70     40.03 o
   5  -5   1      159.34      142.16      8.82 o
   6  -5   1      184.30      187.11     13.21 o
   7  -5   1     2227.26     2179.09     45.92 o
   8  -5   1      196.38      162.07     17.27 o
   9  -5   1       17.72       -2.53     15.37 o
  10  -5   1        3.41       42.87     27.89 o
  11  -5   1        0.07       16.58     30.28 o
  -9  -4   1      147.14      202.97     47.10 o
  -8  -4   1        0.10       29.41     37.49 o
  -7  -4   1        1.44       35.96     30.11 o
  -6  -4   1       38.24       21.77     17.11 o
  -5  -4   1       65.87       81.55     10.42 o
  -4  -4   1      651.93      751.71     16.50 o
  -3  -4   1      329.91      370.42     14.55 o
  -2  -4   1     2516.44     2469.96     37.66 o
  -1  -4   1     1713.39     1589.52     23.02 o
   0  -4   1       18.88       19.99      3.56 o
   1  -4   1      104.51       91.14      3.63 o
   2  -4   1      929.62      925.65     16.63 o
   3  -4   1     2540.37     2445.34     33.93 o
   4  -4   1      581.52      498.05     13.34 o
   5  -4   1       20.45       36.80      7.64 o
   6  -4   1      747.09      719.42     19.59 o
   7  -4   1      198.50      188.26     12.68 o
   8  -4   1      112.75       74.03     12.33 o
   9  -4   1      412.32      448.22     29.64 o
  10  -4   1       37.58      -16.32     40.79 o
  11  -4   1       15.11       13.82     29.29 o
 -10  -3   1        0.02        9.18     41.47 o
  -9  -3   1        1.02      -13.28     26.87 o
  -8  -3   1       46.58       22.15     32.25 o
  -7  -3   1      398.71      330.83     26.09 o
  -6  -3   1       13.03        9.63      9.62 o
  -5  -3   1      207.98      182.24      9.76 o
  -4  -3   1     2706.07     2742.03     36.48 o
  -3  -3   1      462.80      411.04      9.82 o
  -2  -3   1       37.62       33.79      3.64 o
  -1  -3   1     3531.72     3683.85     43.21 o
   0  -3   1     1953.51     1886.78     23.78 o
   1  -3   1    14020.51    13611.39    171.37 o
   2  -3   1      848.84      822.36     10.85 o
   3  -3   1     9845.17    10120.62    162.77 o
   4  -3   1     1291.38     1498.85     27.07 o
   5  -3   1     2399.24     2139.82     37.70 o
   6  -3   1      519.53      496.36     15.87 o
   7  -3   1       35.21       21.05     10.59 o
   8  -3   1      390.90      413.94     18.97 o
   9  -3   1        0.44       -3.90     18.44 o
  10  -3   1      141.47      126.88     32.66 o
  11  -3   1        0.64       12.22     29.97 o
 -10  -2   1        6.69       33.91     30.64 o
  -9  -2   1        0.41      -18.66     33.21 o
  -8  -2   1      131.77      102.14     26.36 o
  -7  -2   1        0.41      -11.01     12.17 o
  -6  -2   1       23.51       31.23      8.93 o
  -5  -2   1        2.85        1.21      5.68 o
  -4  -2   1      281.40      251.54      8.79 o
  -3  -2   1       19.51       18.22      4.37 o
  -2  -2   1     3006.84     2995.59     36.37 o
  -1  -2   1     9418.27     9307.34    105.48 o
   0  -2   1    44023.75    41997.15    431.15 o
   1  -2   1     7126.08     7249.95     75.20 o
   2  -2   1    12012.77    12602.03    135.13 o
   3  -2   1     1552.88     1416.11     18.04 o
   4  -2   1      683.33      740.07     15.35 o
   5  -2   1        9.08       22.91      6.01 o
   6  -2   1      268.53      261.76     12.04 o
   7  -2   1      249.42      265.34     13.74 o
   8  -2   1       84.20       67.69     12.60 o
   9  -2   1       80.63       80.32     21.43 o
  10  -2   1       12.66       23.46     28.09 o
  11  -2   1       76.29       67.96     80.95 o
 -11  -1   1       57.21       25.74     34.06 o
 -10  -1   1       73.87       54.10     24.51 o
  -9  -1   1       17.86        6.45     25.26 o
  -8  -1   1      325.07      315.71     25.60 o
  -7  -1   1       41.52       58.71     10.88 o
  -6  -1   1        1.92       10.72      8.55 o
  -5  -1   1       50.87       69.77      7.45 o
  -4  -1   1       14.12       -1.39      5.04 o
  -3  -1   1      110.70      106.35      5.17 o
  -2  -1   1     2417.44     2303.16     36.60 o
  -1  -1   1       18.01       24.76      1.94 o
   0  -1   1       51.79       30.70      9.93 o
   1  -1   1     4139.11     4042.95     46.12 o
   2  -1   1     1195.86     1176.07     13.47 o
   3  -1   1      534.36      536.13      9.03 o
   4  -1   1     1538.91     1495.70     26.34 o
   5  -1   1        5.18        6.19      5.80 o
   6  -1   1      518.14      455.48     14.93 o
   7  -1   1     1974.93     2065.41     39.62 o
   8  -1   1      142.96      120.51     16.02 o
   9  -1   1      642.95      662.32     35.08 o
  10  -1   1      170.48      151.20     27.07 o
  11  -1   1        0.82       -3.87     31.79 o
 -11   0   1       87.85       95.51     29.22 o
 -10   0   1       68.26       37.00     37.12 o
  -9   0   1        0.90      -18.18     18.73 o
  -8   0   1      159.70      166.41     18.42 o
  -7   0   1      306.45      284.79     15.34 o
  -6   0   1       31.31       31.28      8.75 o
  -5   0   1      355.58      368.33     13.54 o
  -4   0   1     4869.28     5050.06     60.76 o
  -3   0   1      118.15      102.03      4.29 o
  -2   0   1      229.90      207.85      6.50 o
   1   0   1     2184.75     2072.45     51.46 o
   2   0   1    17115.50    17332.87    206.09 o
   3   0   1       79.93       53.66      4.58 o
   5   0   1        0.58        3.17      6.44 o
   6   0   1     1181.98     1309.36     40.49 o
   7   0   1      457.46      471.16     21.46 o
   8   0   1     1404.44     1318.10     47.38 o
   9   0   1      433.50      434.91     30.81 o
  10   0   1        0.01       11.70     25.02 o
  11   0   1        9.23       35.13     34.79 o
 -11   1   1        0.46       -6.06     31.79 o
 -10   1   1       40.92       60.12     27.12 o
  -9   1   1      816.53      827.38     28.28 o
  -8   1   1       95.02      107.04     12.67 o
  -7   1   1     1524.26     1446.18     35.19 o
  -6   1   1        1.48       -7.56      8.00 o
  -5   1   1     1094.53     1014.01     20.26 o
  -4   1   1    14289.60    14258.21    162.87 o
  -3   1   1       24.23       11.79      3.13 o
  -2   1   1    32979.29    32708.14    321.25 o
  -1   1   1       41.95       44.31      1.40 o
   0   1   1      457.23      535.72     11.07 o
   1   1   1     1677.19     1581.41     20.43 o
   2   1   1     5585.26     5677.09     74.03 o
   3   1   1      250.24      272.30      9.37 o
   4   1   1     3998.12     3850.14     50.70 o
   5   1   1      350.46      329.33     12.29 o
   6   1   1      219.92      241.78     13.68 o
   7   1   1        5.62       -4.12     14.83 o
   8   1   1      120.55      130.44     23.79 o
   9   1   1        1.44        5.80     21.70 o
  10   1   1        2.55       13.01     29.34 o
 -11   2   1      118.91       96.47     39.92 o
 -10   2   1       27.81        2.04     25.80 o
  -9   2   1        8.67        0.04     13.34 o
  -8   2   1      800.85      728.45     23.19 o
  -7   2   1       18.77       21.56     10.51 o
  -6   2   1      314.38      305.31     16.56 o
  -5   2   1     4585.64     4618.76     59.36 o
  -4   2   1      293.74      261.34      7.40 o
  -3   2   1     5252.84     5415.78     57.37 o
  -2   2   1     3185.28     3217.45     34.18 o
  -1   2   1     1243.54     1253.17     32.86 o
   0   2   1     1598.30     1556.56     21.00 o
   1   2   1    14021.55    13699.45    172.66 o
   2   2   1     4655.50     4522.77     56.33 o
   3   2   1     2199.92     2190.53     32.10 o
   4   2   1       58.10       85.13     10.09 o
   5   2   1      304.23      300.78     13.62 o
   6   2   1      736.36      794.29     21.55 o
   7   2   1      310.59      340.56     30.94 o
   8   2   1       70.66       71.50     24.18 o
   9   2   1       10.69       29.51     27.36 o
  10   2   1        8.47        4.98     31.77 o
 -11   3   1        4.52       12.27     31.14 o
 -10   3   1      249.27      252.00     33.97 o
  -9   3   1      184.89      199.72     15.43 o
  -8   3   1      574.39      598.12     20.11 o
  -7   3   1     2845.11     2906.07     51.62 o
  -6   3   1      192.02      171.94      9.99 o
  -5   3   1       10.40       10.40      5.67 o
  -4   3   1      145.56      180.67      6.68 o
  -3   3   1      377.58      461.54      9.25 o
  -2   3   1       59.74       40.03      3.19 o
  -1   3   1    13366.84    12393.18    436.09 o
   0   3   1      656.33      664.07     13.10 o
   1   3   1     7339.21     7419.30    101.64 o
   2   3   1     1523.36     1706.42     29.33 o
   3   3   1      106.83      134.35      7.33 o
   4   3   1     3965.31     3895.25     59.41 o
   5   3   1       56.60       68.16      9.19 o
   6   3   1      135.63      158.69     14.85 o
   7   3   1        0.68      -16.97     16.97 o
   8   3   1       27.52        8.27     23.62 o
   9   3   1        2.56      -37.45     37.45 o
  10   3   1       15.36       51.30     45.58 o
 -11   4   1       51.61       54.06     29.80 o
 -10   4   1       92.59      153.33     31.28 o
  -9   4   1      390.57      386.17     23.02 o
  -8   4   1        6.48       30.17     11.07 o
  -7   4   1      177.86      200.55     12.63 o
  -6   4   1       26.61       21.57      7.76 o
  -5   4   1     1540.98     1639.77     27.96 o
  -4   4   1      940.94      929.59     15.93 o
  -3   4   1      162.66      123.20      5.17 o
  -2   4   1     3361.43     2919.91     63.93 o
  -1   4   1      502.09      426.39     31.94 o
   0   4   1     6257.06     6520.77     96.51 o
   1   4   1      438.85      460.02     10.35 o
   3   4   1       25.39       27.21      7.03 o
   4   4   1       24.76       27.99      8.01 o
   5   4   1       21.86       26.06      8.49 o
   6   4   1       84.90       88.77     18.30 o
   7   4   1        0.02      -19.50     21.47 o
   8   4   1      165.38      179.29     45.53 o
   9   4   1       47.96       90.01     43.96 o
 -11   5   1       73.14       58.17     32.04 o
 -10   5   1       97.60      163.11     38.45 o
  -9   5   1      138.52      106.38     22.32 o
  -8   5   1        1.57       -5.55     11.84 o
  -7   5   1        2.46       19.21     11.10 o
  -6   5   1      119.10      100.74      8.33 o
  -5   5   1        0.02        4.75      5.71 o
  -4   5   1      664.12      634.44     13.44 o
  -3   5   1      529.87      476.68     10.55 o
  -2   5   1      191.69      255.67     29.58 o
  -1   5   1     1484.37     1346.81     67.64 o
   0   5   1      126.84       88.19      5.52 o
   1   5   1      183.25      181.80      8.71 o
   2   5   1      140.19      145.45      8.48 o
   3   5   1       38.24       56.65      8.71 o
   4   5   1        0.88       10.88      8.72 o
   5   5   1      572.48      598.60     24.74 o
   6   5   1      273.34      291.90     29.90 o
   7   5   1        7.74      -27.14     33.12 o
   8   5   1       28.79       -9.83     35.18 o
 -11   6   1      111.13      204.47     34.68 o
 -10   6   1       12.33       30.12     18.39 o
  -9   6   1       40.00       23.13     14.49 o
  -8   6   1      437.99      455.16     32.36 o
  -7   6   1       64.37       94.97     13.97 o
  -6   6   1      197.21      198.59     15.12 o
  -5   6   1        4.17       -3.28      6.81 o
  -4   6   1        2.37        1.64      6.14 o
  -3   6   1      231.96      217.75      8.85 o
  -2   6   1      137.69      108.06     27.09 o
  -1   6   1     2158.27     2070.41     40.81 o
   0   6   1      689.38      670.93     14.58 o
   1   6   1      144.82      166.24      9.36 o
   2   6   1       16.85        0.23      6.70 o
   3   6   1       23.76       18.83      9.07 o
   4   6   1       20.71        1.90     12.95 o
   5   6   1      131.07      151.05     37.84 o
   6   6   1        4.74       -7.65     23.41 o
   7   6   1       58.47       54.97     37.80 o
   8   6   1       24.66       36.97     39.81 o
 -10   7   1        0.99       -0.76     18.15 o
  -9   7   1       73.30       90.06     15.84 o
  -8   7   1       10.37        5.37     12.67 o
  -7   7   1      816.04      769.17     23.93 o
  -6   7   1      407.30      356.58     15.31 o
  -5   7   1        2.04       -1.53      6.68 o
  -4   7   1      772.30      730.32     15.62 o
  -3   7   1        8.50       -2.53     23.90 o
  -2   7   1       47.04        6.16     25.21 o
  -1   7   1      415.63      379.63     15.17 o
   0   7   1        8.57       -4.82      6.02 o
   1   7   1      444.56      415.01     14.18 o
   2   7   1       85.28       48.94     11.36 o
   3   7   1      122.07       89.39     14.05 o
   4   7   1      100.64       92.52     18.41 o
   5   7   1       93.27      128.81     25.44 o
   6   7   1        0.25      -22.68     24.93 o
   7   7   1       20.34      116.36     43.48 o
 -10   8   1        0.88      -13.30     18.91 o
  -9   8   1        2.96       26.46     16.77 o
  -8   8   1      205.89      200.39     23.34 o
  -7   8   1      132.98      157.68     14.19 o
  -6   8   1       18.04       21.12     10.24 o
  -5   8   1     1223.40     1200.30     35.68 o
  -4   8   1       13.19       20.28      7.53 o
  -3   8   1       29.94       43.26     30.28 o
  -2   8   1      622.50      625.38     57.64 o
  -1   8   1      409.84      414.64     12.88 o
   0   8   1       74.85       52.45      7.58 o
   1   8   1       38.24       34.61     10.09 o
   2   8   1       21.51        0.56     11.83 o
   3   8   1        1.12       -4.09     15.74 o
   4   8   1      202.17      178.21     21.52 o
   5   8   1       10.47       14.19     24.66 o
   6   8   1       78.84      129.60     42.25 o
  -9   9   1      162.50      139.88     20.11 o
  -8   9   1       64.81       71.54     16.64 o
  -7   9   1       40.00       26.17     13.90 o
  -6   9   1        1.26        4.06     14.31 o
  -5   9   1       27.20       37.01     16.77 o
  -4   9   1       77.76      129.95     41.03 o
  -3   9   1        1.34      -29.58     29.58 o
  -1   9   1       72.79       74.33      8.03 o
   0   9   1        5.11        6.32      9.26 o
   1   9   1       52.75       92.61     13.82 o
   2   9   1        3.49      -13.94     14.48 o
   3   9   1        4.91       -4.16     16.38 o
   4   9   1       35.53       11.42     23.53 o
  -8  10   1       59.02       60.99     16.59 o
  -7  10   1       59.60      106.39     18.64 o
  -6  10   1       23.24       48.89     16.86 o
  -5  10   1       64.35       86.73     17.88 o
  -4  10   1      406.64      359.18     57.99 o
  -1  10   1       69.27       79.81     16.52 o
   0  10   1        2.24        6.78     10.39 o
   1  10   1       61.77       67.84     11.32 o
   2  10   1       67.00       73.85     17.69 o
   3  10   1        0.78      -16.84     30.17 o
  -6  11   1        0.08      -12.70     19.60 o
  -5  11   1        2.02       14.88     27.35 o
  -2  11   1        3.93       -0.65     13.00 o
  -1  11   1       39.08       30.02     11.97 o
   0  11   1        7.38       13.82     11.53 o
   1  11   1        0.75      -15.38     15.38 o
  -1 -11   2       94.52      114.56     17.85 o
   0 -11   2       42.41       20.68     12.33 o
   1 -11   2       33.52       59.86     12.44 o
   2 -11   2      144.87      153.97     17.59 o
   3 -11   2       16.14        8.85     24.25 o
   4 -11   2        6.64        2.01     24.21 o
   5 -11   2       21.77       44.57     26.17 o
   6 -11   2        3.59       28.64     19.35 o
  -4 -10   2        1.82       -2.14     32.77 o
  -3 -10   2        8.35      -18.25     18.25 o
  -2 -10   2       10.75       17.91     22.62 o
  -1 -10   2       32.92       27.58     15.33 o
   0 -10   2       96.64      116.96     12.51 o
   1 -10   2        0.90        4.93      9.64 o
   2 -10   2        5.87       15.01      9.78 o
   3 -10   2      103.16       99.67     21.02 o
   4 -10   2        5.38       -9.70     27.05 o
   5 -10   2       11.52       -4.16     16.97 o
   6 -10   2       18.37       32.80     39.06 o
   7 -10   2        1.56        9.10     16.87 o
   8 -10   2        9.43       25.03     26.71 o
  -5  -9   2        4.25       -3.87     25.19 o
  -4  -9   2       38.28       60.11     24.21 o
  -3  -9   2        0.14       -3.96     16.48 o
  -2  -9   2        0.87       -5.88     12.60 o
  -1  -9   2       10.66       15.14      9.81 o
   0  -9   2        6.70        9.21     13.65 o
   1  -9   2        2.12       -3.44      9.93 o
   2  -9   2      203.73      213.13     23.87 o
   3  -9   2       33.93       30.52     11.64 o
   4  -9   2      120.81      141.57     17.06 o
   5  -9   2        4.65        6.09     10.74 o
   6  -9   2       22.99       27.08     13.60 o
   7  -9   2      322.09      407.89     22.70 o
   8  -9   2      256.78      261.69     22.31 o
   9  -9   2        0.03      -18.56     18.56 o
  -6  -8   2       13.64       16.74     35.87 o
  -5  -8   2       46.25       58.66     24.60 o
  -4  -8   2       85.17       88.89     19.20 o
  -3  -8   2        0.52       24.30     17.31 o
  -2  -8   2       99.76       89.12     11.64 o
  -1  -8   2       52.54       74.63      9.65 o
   0  -8   2       96.35      104.19      8.23 o
   1  -8   2      112.11      122.26      8.40 o
   2  -8   2       56.21       55.20      9.13 o
   3  -8   2       23.84       33.13      9.80 o
   4  -8   2      790.96      810.13     20.99 o
   5  -8   2        4.98        6.00     15.90 o
   6  -8   2       16.61       24.89     13.76 o
   7  -8   2       25.49       15.46     14.87 o
   8  -8   2      231.76      230.99     20.65 o
   9  -8   2      218.46      241.79     22.71 o
  -7  -7   2       11.50       37.54     38.23 o
  -6  -7   2       18.45      -19.86     39.24 o
  -5  -7   2      396.28      364.07     32.14 o
  -4  -7   2      520.74      493.13     37.95 o
  -3  -7   2       83.25       40.20     13.08 o
  -2  -7   2       23.85       19.23      9.69 o
  -1  -7   2     1109.21     1115.22     22.84 o
   0  -7   2       62.15       49.22      6.74 o
   1  -7   2      962.26      910.72     17.74 o
   2  -7   2     1741.74     1557.94     42.82 o
   3  -7   2      438.86      443.40     14.18 o
   4  -7   2      799.60      780.05     20.91 o
   5  -7   2     1683.14     1796.90     42.57 o
   6  -7   2       64.26       85.72     13.95 o
   7  -7   2      816.67      828.64     29.58 o
   8  -7   2       52.11       71.45     21.87 o
   9  -7   2        7.85        8.72     17.49 o
  10  -7   2       51.26       46.41     24.22 o
  -8  -6   2       16.46      -38.50     38.50 o
  -7  -6   2       14.41       65.28     37.88 o
  -6  -6   2      130.24      123.34     26.37 o
  -5  -6   2      340.83      397.58     25.54 o
  -4  -6   2      303.65      314.02     28.56 o
  -3  -6   2      578.53      615.62     17.03 o
  -2  -6   2      117.37       83.92      7.95 o
  -1  -6   2       11.03       16.18      5.28 o
   0  -6   2      273.30      302.48      9.50 o
   1  -6   2      726.64      797.00     16.78 o
   2  -6   2     2512.30     2471.62     43.93 o
   3  -6   2       74.75       86.77     11.95 o
   4  -6   2      710.92      689.77     19.32 o
   5  -6   2       35.12       41.91      7.64 o
   6  -6   2      628.58      583.72     23.04 o
   7  -6   2       68.25       40.01     13.99 o
   8  -6   2        0.52      -14.08     14.08 o
   9  -6   2       33.71       71.09     20.58 o
  10  -6   2       12.08      -24.54     24.54 o
  -9  -5   2       42.39       79.40     43.78 o
  -8  -5   2       19.23       36.09     35.87 o
  -7  -5   2      400.12      379.20     49.07 o
  -6  -5   2      132.32      128.04     61.31 o
  -5  -5   2        1.51        0.54     12.74 o
  -4  -5   2      170.71      133.74      9.68 o
  -3  -5   2       39.57       41.08      6.47 o
  -2  -5   2       52.33       79.81      7.79 o
  -1  -5   2      962.86      954.72     16.05 o
   0  -5   2     9593.45     9628.08    131.15 o
   1  -5   2      579.28      525.86     10.14 o
   2  -5   2      916.79      922.50     17.60 o
   3  -5   2       19.81       34.80      6.80 o
   4  -5   2      315.88      289.60      9.95 o
   5  -5   2      518.02      555.96     17.23 o
   7  -5   2       38.30       13.02     13.14 o
   8  -5   2      651.05      625.91     26.56 o
   9  -5   2        3.45       -2.94     19.51 o
  10  -5   2      205.29      121.71     31.06 o
  11  -5   2        6.37      -20.55     29.04 o
  -9  -4   2       48.25       27.49     42.91 o
  -8  -4   2       12.21       43.57     34.74 o
  -7  -4   2        0.04      -19.24     21.27 o
  -6  -4   2        0.19        6.77     12.33 o
  -5  -4   2      503.61      511.09     15.47 o
  -4  -4   2       77.25       47.58      7.15 o
  -3  -4   2     1041.50      951.90     17.09 o
  -2  -4   2      345.02      328.93      8.55 o
  -1  -4   2      230.20      210.91      5.96 o
   0  -4   2      838.59      788.22     11.82 o
   1  -4   2      394.56      417.63      8.70 o
   2  -4   2     1253.87     1288.34     20.75 o
   3  -4   2       98.55      113.93      6.82 o
   4  -4   2     3356.15     3583.10     62.77 o
   5  -4   2      178.11      128.70      9.13 o
   6  -4   2       62.00       50.91      9.24 o
   7  -4   2        8.57        3.54     13.22 o
   8  -4   2        2.79      -11.43     11.43 o
   9  -4   2      100.38       93.67     23.01 o
  10  -4   2      113.70      146.19     46.60 o
  11  -4   2        3.01       25.96     31.86 o
 -10  -3   2        4.12       -5.86     44.05 o
  -9  -3   2       25.55       -7.82     36.70 o
  -8  -3   2      226.11      240.12     31.96 o
  -7  -3   2      330.02      257.57     20.70 o
  -6  -3   2        2.56        6.22      8.97 o
  -5  -3   2      102.84      118.35      8.85 o
  -4  -3   2     1358.50     1287.03     20.41 o
  -3  -3   2      666.29      674.44     13.18 o
  -2  -3   2      148.28      150.41      5.65 o
  -1  -3   2      367.42      450.00      8.08 o
   0  -3   2     3716.33     4040.84     42.76 o
   1  -3   2      917.27      894.77     11.38 o
   2  -3   2     2071.63     1872.97     24.73 o
   3  -3   2     6498.16     6212.06     86.60 o
   4  -3   2     4342.35     4491.75     70.23 o
   5  -3   2      857.01     1006.97     20.40 o
   6  -3   2      264.55      289.18     15.37 o
   7  -3   2      795.44      893.92     28.35 o
   8  -3   2     1024.55     1033.06     55.56 o
   9  -3   2        5.48      -17.46     18.53 o
  10  -3   2      434.53      484.71     41.99 o
  11  -3   2        6.06      -18.78     28.69 o
 -10  -2   2       47.94      -13.72     38.85 o
  -9  -2   2        7.94        3.99     21.31 o
  -8  -2   2      894.19      937.94     72.95 o
  -7  -2   2       54.38       66.20     13.49 o
  -6  -2   2        0.55       -8.02      8.21 o
  -5  -2   2        7.02        4.47      6.00 o
  -4  -2   2     1717.31     1825.03     27.13 o
  -3  -2   2     1174.85     1110.53     16.74 o
  -2  -2   2      224.44      256.47      6.04 o
  -1  -2   2    16026.81    16388.97    168.83 o
   0  -2   2       38.91       30.05      2.27 o
   1  -2   2    19285.94    19377.89    217.85 o
   2  -2   2      286.83      295.45      6.29 o
   3  -2   2        7.32        8.66      3.89 o
   4  -2   2      173.78      209.77      7.72 o
   5  -2   2      887.38     1032.91     19.23 o
   6  -2   2      855.69      903.86     31.70 o
   7  -2   2      264.65      286.51     24.89 o
   8  -2   2       46.64       87.53     16.85 o
   9  -2   2      600.60      601.98     35.18 o
  10  -2   2       33.52       87.69     31.57 o
  11  -2   2       43.05       60.30     37.56 o
 -11  -1   2      211.40      268.67     59.51 o
 -10  -1   2        1.61       28.07     30.69 o
  -9  -1   2        3.33       -2.03     19.62 o
  -8  -1   2       87.53       80.29     16.92 o
  -7  -1   2      477.26      530.57     24.11 o
  -6  -1   2      613.91      667.22     18.68 o
  -5  -1   2       80.64       82.86      9.14 o
  -4  -1   2     6702.85     6685.60     88.42 o
  -3  -1   2      353.44      363.67      7.72 o
  -2  -1   2     2662.41     2796.09     35.74 o
  -1  -1   2     2032.59     2157.70     23.64 o
   0  -1   2      607.20      554.00      8.39 o
   1  -1   2        3.78        3.88      2.13 o
   2  -1   2     2509.41     2409.90     27.90 o
   3  -1   2     2119.19     2095.75     28.30 o
   4  -1   2      401.44      347.20      9.41 o
   5  -1   2        2.23       -5.88      5.88 o
   6  -1   2       46.79       62.23      8.76 o
   7  -1   2      467.83      500.26     18.56 o
   8  -1   2       41.74       28.37     18.11 o
   9  -1   2      273.60      273.45     27.84 o
  10  -1   2        0.03       -4.43     22.59 o
  11  -1   2       39.34       34.96     56.26 o
 -11   0   2       71.77       67.93     54.80 o
 -10   0   2       97.56       74.09     44.77 o
  -9   0   2       67.39       50.56     21.90 o
  -8   0   2      213.14      183.19     18.37 o
  -7   0   2      345.78      339.50     15.84 o
  -6   0   2        7.37       -7.88     10.30 o
  -5   0   2     2003.30     2036.87     31.66 o
  -4   0   2        7.26        6.26      4.27 o
  -3   0   2     2215.22     2502.34     31.27 o
  -2   0   2    20756.23    21755.24    233.46 o
  -1   0   2       83.60       84.45      3.35 o
   0   0   2     2692.40     2509.23     49.47 o
   1   0   2     3971.93     4169.10     62.84 o
   2   0   2    23077.24    23109.90    274.85 o
   3   0   2      256.98      232.06      7.40 o
   4   0   2     2312.59     2060.23     33.97 o
   5   0   2     1683.07     1577.32     35.50 o
   6   0   2      257.41      208.93     13.04 o
   7   0   2     1284.17     1238.77     34.93 o
   8   0   2       60.69       60.49     19.72 o
   9   0   2      425.18      400.31     37.26 o
  10   0   2       13.84       36.03     24.48 o
 -11   1   2       47.54       66.72     48.02 o
 -10   1   2       31.04       44.13     23.51 o
  -9   1   2     1419.06     1347.69     36.48 o
  -8   1   2      219.92      234.53     15.19 o
  -7   1   2     2289.68     2274.75     43.55 o
  -6   1   2        2.36        7.62      8.44 o
  -5   1   2      209.08      170.45      7.73 o
  -4   1   2     1763.52     1865.28     26.35 o
  -3   1   2      836.22      744.34     10.73 o
  -2   1   2     9093.96     9343.10     96.91 o
  -1   1   2     4340.69     4291.82     47.05 o
   0   1   2     6586.35     6810.72     74.03 o
   1   1   2     1844.73     1941.10     23.63 o
   2   1   2      241.36      269.67      9.23 o
   3   1   2       88.08       67.19      5.16 o
   4   1   2      113.47      143.81      9.64 o
   5   1   2      130.15      129.69      9.62 o
   6   1   2      471.86      491.95     19.32 o
   7   1   2      328.99      321.04     24.39 o
   8   1   2      182.17      139.47     23.27 o
   9   1   2       80.00       90.68     23.65 o
  10   1   2       17.49       12.94     30.40 o
 -11   2   2        1.06        1.01     43.48 o
 -10   2   2       55.82       38.79     22.81 o
  -9   2   2        2.21      -20.19     20.19 o
  -8   2   2      266.05      265.46     15.58 o
  -7   2   2     1204.78     1222.33     30.76 o
  -6   2   2       54.89       59.53      7.59 o
  -5   2   2      228.18      259.24      8.49 o
  -4   2   2        7.83       10.04      4.28 o
  -3   2   2     3217.46     3136.13     35.82 o
  -2   2   2       18.64       28.67      2.56 o
  -1   2   2     1347.44     1372.11     20.35 o
   0   2   2     5979.99     6173.98     74.23 o
   1   2   2      450.97      459.44      8.59 o
   2   2   2      141.24      135.86      5.61 o
   3   2   2     4842.57     5098.24     64.36 o
   4   2   2     1844.18     1870.44     29.76 o
   5   2   2      196.75      197.43     16.46 o
   6   2   2       49.19       45.08     13.17 o
   7   2   2      105.07      108.35     19.56 o
   8   2   2      112.70       79.85     22.16 o
   9   2   2       41.03       64.77     29.17 o
  10   2   2        1.53        5.29     43.17 o
 -11   3   2       41.96       52.79     41.56 o
 -10   3   2       57.05       37.12     21.63 o
  -9   3   2      139.07      115.96     15.57 o
  -8   3   2       24.55       17.09     10.91 o
  -7   3   2        3.41       15.87      9.42 o
  -6   3   2       11.62       17.18      6.99 o
  -5   3   2     1147.08     1109.57     19.58 o
  -4   3   2     1453.28     1380.43     22.99 o
  -3   3   2       47.58       40.94      5.93 o
  -2   3   2     1985.21     2061.17     31.83 o
  -1   3   2    15247.12    15178.33    244.20 o
   0   3   2     4454.53     4762.32     61.52 o
   1   3   2     7998.03     8117.87    120.22 o
   2   3   2     1710.32     1630.91     28.79 o
   3   3   2       13.69       10.14      5.90 o
   4   3   2      383.30      367.59     14.03 o
   5   3   2      664.71      678.64     22.99 o
   6   3   2      311.65      290.84     22.69 o
   7   3   2        0.39       19.61     22.35 o
   8   3   2       18.08       35.98     25.74 o
   9   3   2       82.05       32.07     44.53 o
 -11   4   2      169.68      214.17     43.61 o
 -10   4   2      201.54      170.61     28.51 o
  -9   4   2      519.62      540.45     25.96 o
  -8   4   2     1049.97      965.01     27.53 o
  -7   4   2      291.77      263.31     12.59 o
  -6   4   2       98.78       95.87      8.13 o
  -5   4   2     1062.56     1084.89     19.16 o
  -4   4   2       59.88       79.20      5.41 o
  -3   4   2     4954.58     5187.50     71.78 o
  -2   4   2      657.23      607.46     16.30 o
  -1   4   2      719.83      677.76     17.94 o
   0   4   2      237.49      250.03      8.27 o
   1   4   2     1593.87     1671.38     24.71 o
   2   4   2      779.87      671.95     16.44 o
   3   4   2      378.98      271.59     20.27 o
   4   4   2      413.94      461.76     15.07 o
   5   4   2       26.65        7.87     10.43 o
   6   4   2       97.73       89.26     19.21 o
   7   4   2      297.66      302.34     47.06 o
   8   4   2      112.89      116.84     41.90 o
   9   4   2        1.05       36.75     42.65 o
 -11   5   2       11.62        1.07     35.77 o
 -10   5   2        0.60        1.48     17.61 o
  -9   5   2      343.41      345.77     20.12 o
  -8   5   2       29.67       10.80     12.45 o
  -7   5   2      180.71      185.54     12.43 o
  -6   5   2     1061.89     1071.12     20.30 o
  -5   5   2        1.30       -5.30      5.48 o
  -4   5   2      131.25       98.68      6.19 o
  -3   5   2       47.07       55.84      4.34 o
  -2   5   2      928.46      932.00     53.35 o
  -1   5   2     2458.59     2277.48     64.76 o
   0   5   2      778.35      620.06     14.58 o
   2   5   2      618.00      601.15     14.88 o
   3   5   2        3.63       -6.92      7.48 o
   4   5   2      445.65      500.69     25.30 o
   5   5   2      317.82      298.09     22.93 o
   6   5   2      253.78      268.45     98.25 o
   7   5   2       15.13       61.31     37.97 o
   8   5   2        0.61      -38.58     38.58 o
 -11   6   2        0.53       -2.75     23.32 o
 -10   6   2        0.02       13.03     17.55 o
  -9   6   2       11.68       15.82     15.74 o
  -8   6   2       52.09       38.40     12.84 o
  -7   6   2      131.68      142.50     11.90 o
  -6   6   2       12.33       12.86      8.59 o
  -5   6   2      899.00      860.50     17.59 o
  -4   6   2     1326.38     1256.94     20.83 o
  -3   6   2      413.83      419.87     14.27 o
  -2   6   2       32.60       16.69     22.90 o
  -1   6   2      116.83      121.53      8.06 o
   0   6   2      223.57      236.76      9.59 o
   1   6   2       10.83       23.90      7.33 o
   2   6   2     1438.38     1482.61     26.54 o
   3   6   2       17.08       40.78     11.72 o
   4   6   2       40.88       70.72     30.89 o
   5   6   2      311.99      323.60     29.09 o
   6   6   2       11.04       20.91     25.04 o
   7   6   2       59.42       25.21     38.80 o
 -10   7   2       15.50       11.32     16.30 o
  -9   7   2       54.78      101.38     17.90 o
  -8   7   2      409.90      404.65     22.09 o
  -7   7   2      357.96      335.47     18.59 o
  -6   7   2        4.40       -5.84      9.15 o
  -5   7   2      911.23      926.39     19.87 o
  -4   7   2        0.25        1.11      5.75 o
  -3   7   2     1150.04     1005.89     67.86 o
  -2   7   2      264.35      255.36     37.84 o
  -1   7   2      347.46      356.77     12.34 o
   0   7   2       66.58       64.47      6.93 o
   2   7   2        3.32        3.66     10.58 o
   3   7   2      184.84      188.43     18.68 o
   4   7   2      151.37      141.34     20.30 o
   5   7   2       92.77       46.91     24.44 o
   6   7   2       37.41       26.52     35.57 o
   7   7   2       40.81       69.87     41.64 o
 -10   8   2       44.06       40.72     19.53 o
  -9   8   2        0.30      -14.29     14.29 o
  -8   8   2      289.37      296.41     17.89 o
  -7   8   2      184.97      180.65     14.22 o
  -6   8   2      166.48      194.95     10.00 o
  -5   8   2      238.53      241.82     11.00 o
  -4   8   2       76.57       92.48     13.56 o
  -3   8   2        9.62       10.09     31.02 o
  -2   8   2       54.53       76.38     33.69 o
  -1   8   2      149.44      151.48      8.08 o
   0   8   2      409.12      386.16     12.68 o
   1   8   2      230.60      252.67     14.11 o
   2   8   2       28.65       57.77     15.55 o
   3   8   2       20.19       24.27     16.31 o
   4   8   2       34.56       21.99     23.13 o
   5   8   2        0.15        1.50     33.25 o
   6   8   2       28.14      -36.62     36.62 o
  -9   9   2        9.51      -18.27     18.27 o
  -8   9   2        3.21       10.17     17.05 o
  -7   9   2        1.78       -0.65     10.51 o
  -6   9   2      146.25      147.57     16.35 o
  -5   9   2       31.29       30.22      8.93 o
  -4   9   2       35.39       50.47     39.81 o
  -3   9   2      252.69      280.44     49.03 o
  -2   9   2       56.58       68.47     40.24 o
  -1   9   2      148.98      138.13     10.51 o
   0   9   2        1.98       17.98     11.18 o
   1   9   2        3.91       -9.30      9.30 o
   2   9   2       24.87        8.78     15.06 o
   3   9   2        8.63       23.59     17.82 o
   4   9   2       18.23       44.81     24.47 o
  -8  10   2        0.09        0.92     14.13 o
  -7  10   2        0.49      -16.97     16.97 o
  -6  10   2        0.14        4.87     13.36 o
  -5  10   2       26.77       41.48     18.57 o
  -4  10   2       88.48      111.38     47.76 o
  -3  10   2       93.01      119.95     47.89 o
  -1  10   2        7.45       12.97     10.24 o
   0  10   2      119.82      106.80     12.18 o
   1  10   2        4.08       -7.82     10.38 o
   2  10   2        9.65        4.63     16.79 o
   3  10   2       27.86       17.70     22.82 o
  -6  11   2       17.61       48.20     20.18 o
  -5  11   2       13.80       64.02     47.45 o
  -4  11   2       61.86       62.84     47.10 o
  -2  11   2       19.20       17.48     14.99 o
  -1  11   2      102.37      114.24     13.40 o
   0  11   2       20.17        8.38     11.68 o
  -2 -11   3       33.86       68.86     19.21 o
  -1 -11   3        0.48        1.15     16.34 o
   0 -11   3      135.87      149.42     14.60 o
   1 -11   3       64.36       79.75     13.79 o
   2 -11   3        2.19        0.20     12.46 o
   3 -11   3       17.34       40.70     25.58 o
   4 -11   3        1.50       -8.27     13.85 o
   5 -11   3      179.08      207.97     42.43 o
   6 -11   3        4.91      -20.22     20.22 o
  -4 -10   3       26.35        5.07     25.06 o
  -3 -10   3       52.85       60.97     20.25 o
  -2 -10   3       60.08       85.96     21.69 o
  -1 -10   3        0.45        0.91     12.67 o
   0 -10   3        9.56        5.81      9.69 o
   1 -10   3       41.73       48.60     12.38 o
   2 -10   3       42.01       27.13     19.77 o
   3 -10   3      130.64      193.65     16.74 o
   4 -10   3       40.44       47.68     41.40 o
   5 -10   3        8.00       13.80     18.98 o
   6 -10   3       40.79       59.92     15.41 o
   7 -10   3        7.17       13.64     18.40 o
   8 -10   3        0.17       -5.99     27.73 o
  -5  -9   3       50.14       72.12     27.45 o
  -4  -9   3        1.83        6.48     39.22 o
  -3  -9   3        4.67       13.10     17.13 o
  -2  -9   3       35.71       66.82     13.96 o
  -1  -9   3       79.21       77.71     11.34 o
   0  -9   3       61.76       54.05      9.57 o
   1  -9   3      120.78      120.89     13.08 o
   2  -9   3      490.12      507.10     19.96 o
   3  -9   3      523.50      548.33     54.49 o
   4  -9   3        2.93       -5.32     10.27 o
   5  -9   3      137.83      153.74     16.49 o
   6  -9   3        0.63       -3.35     15.26 o
   7  -9   3      433.02      418.97     26.27 o
   8  -9   3       55.37       72.91     27.39 o
   9  -9   3        2.66        0.50     21.29 o
  -6  -8   3       46.58       51.91     36.84 o
  -5  -8   3       74.79       65.11     33.84 o
  -4  -8   3        2.74      -17.59     17.59 o
  -3  -8   3        1.64       31.96     15.33 o
  -2  -8   3      100.98       86.78     11.72 o
  -1  -8   3        1.01        4.12     10.26 o
   0  -8   3      159.86      168.67     10.95 o
   1  -8   3       10.58        7.98      8.37 o
   2  -8   3        0.08       -3.53      9.26 o
   3  -8   3       34.95       32.55      8.73 o
   4  -8   3      670.61      618.51     24.95 o
   5  -8   3      431.25      393.61     21.84 o
   6  -8   3       80.44      101.51     15.47 o
   7  -8   3        0.49       -7.03     15.21 o
   8  -8   3       48.93       17.24     16.37 o
   9  -8   3      169.10      200.47     25.74 o
  -7  -7   3        9.89        2.53     36.84 o
  -6  -7   3       69.77       38.55     25.61 o
  -5  -7   3       18.19       40.13     25.72 o
  -4  -7   3      307.60      337.20     37.43 o
  -3  -7   3       75.04      118.72     21.18 o
  -2  -7   3     1121.37     1087.08     33.34 o
  -1  -7   3        3.97        4.06      7.41 o
   0  -7   3       71.67      100.12      7.91 o
   1  -7   3      964.59      949.67     19.29 o
   2  -7   3        1.82       11.11      7.31 o
   3  -7   3       61.16       46.63      9.28 o
   4  -7   3      737.83      674.06     20.57 o
   5  -7   3        6.07        9.96     12.02 o
   6  -7   3       45.52       47.93     16.09 o
   7  -7   3      100.42      125.15     16.29 o
   8  -7   3      408.97      458.97     45.21 o
   9  -7   3        0.04      -19.42     19.42 o
  10  -7   3       27.34       26.72     28.77 o
  -8  -6   3        7.84      -26.00     38.72 o
  -7  -6   3       25.14       55.80     37.49 o
  -6  -6   3        9.59        5.20     29.71 o
  -5  -6   3        2.23       22.65     24.82 o
  -4  -6   3      333.86      302.07     16.29 o
  -3  -6   3       42.35       53.77     10.70 o
  -2  -6   3       23.52       37.49      6.86 o
  -1  -6   3       90.52       77.79      6.24 o
   0  -6   3     1916.92     1826.96     28.59 o
   1  -6   3     1930.47     1742.49     32.96 o
   2  -6   3      164.47      172.13      9.72 o
   3  -6   3     1519.30     1477.07     30.66 o
   4  -6   3      274.55      286.50     12.79 o
   5  -6   3       50.30       85.48      8.96 o
   6  -6   3      115.02      174.50     21.39 o
   7  -6   3      464.55      453.20     23.04 o
   8  -6   3      196.64      166.13     18.18 o
   9  -6   3        7.30        0.65     20.13 o
  10  -6   3        1.62       24.61     36.36 o
  -9  -5   3        1.92       39.81     45.09 o
  -8  -5   3        2.68       67.86     40.64 o
  -7  -5   3      310.65      249.38     44.70 o
  -6  -5   3        4.88        3.66     16.93 o
  -5  -5   3        2.62       14.37     10.28 o
  -4  -5   3       78.39       95.22      8.37 o
  -3  -5   3      487.48      466.19     12.73 o
  -2  -5   3     1839.52     1907.85     31.27 o
  -1  -5   3        2.75        6.51      4.66 o
   0  -5   3      103.77      101.04      5.21 o
   1  -5   3      150.31      206.73      6.50 o
   2  -5   3     5772.08     5644.43     85.35 o
   3  -5   3        2.97       -5.20      5.20 o
   4  -5   3        5.27       -4.12      6.34 o
   5  -5   3      487.98      519.50     19.86 o
   7  -5   3       50.97       51.51     14.61 o
   8  -5   3      744.86      795.92     30.28 o
   9  -5   3      113.34      137.83     39.19 o
  10  -5   3      312.36      283.14     34.95 o
  -9  -4   3        7.87      -25.52     39.33 o
  -8  -4   3      177.34      229.09     30.24 o
  -7  -4   3      111.84      145.39     25.78 o
  -6  -4   3       55.94       61.94     13.56 o
  -5  -4   3     3723.98     3907.32     72.32 o
  -4  -4   3      211.88      221.49     10.04 o
  -3  -4   3     1429.33     1437.45     22.62 o
  -2  -4   3     2141.05     2184.67     31.73 o
  -1  -4   3     1969.20     2016.87     28.69 o
   0  -4   3     7905.33     8023.03     91.73 o
   1  -4   3     3733.21     4091.17     57.86 o
   2  -4   3      260.17      229.64      8.19 o
   3  -4   3     1347.62     1255.04     22.09 o
   4  -4   3        5.71        8.60      6.05 o
   5  -4   3       51.18       78.51      8.87 o
   6  -4   3       39.81       21.38     10.44 o
   7  -4   3      240.17      183.65     14.11 o
   8  -4   3       44.52       60.16     13.27 o
   9  -4   3       23.72       53.46     26.72 o
  10  -4   3       35.58       75.28     29.84 o
  11  -4   3        0.16       11.25     32.24 o
 -10  -3   3        0.14      -23.38     44.13 o
  -9  -3   3      114.70      157.34     31.39 o
  -8  -3   3      181.97      187.98     26.54 o
  -7  -3   3       84.51       86.60     16.50 o
  -6  -3   3      419.09      436.15     16.25 o
  -5  -3   3      561.40      557.11     14.56 o
  -4  -3   3      112.48      110.21      6.95 o
  -3  -3   3      540.98      431.73     10.71 o
  -2  -3   3      359.16      360.19      8.58 o
  -1  -3   3     2998.45     3319.51     39.60 o
   0  -3   3     5373.61     5600.57     59.03 o
   1  -3   3    14400.49    13884.57    149.81 o
   2  -3   3       41.83       28.05      4.53 o
   3  -3   3      485.29      392.66      9.90 o
   4  -3   3      121.72      146.30      8.59 o
   5  -3   3     2262.18     2200.78     48.34 o
   6  -3   3      703.20      618.54     19.72 o
   7  -3   3       76.51       38.26     11.18 o
   8  -3   3      225.41      215.71     19.79 o
   9  -3   3       13.08       13.49     20.04 o
  10  -3   3       89.41      101.41     32.44 o
  11  -3   3        3.91       60.58     35.21 o
 -10  -2   3       57.95       46.16     31.19 o
  -9  -2   3        0.04      -14.10     20.94 o
  -8  -2   3     1277.27     1264.67     47.35 o
  -7  -2   3      611.93      616.43     22.98 o
  -6  -2   3       23.25       29.95      8.55 o
  -5  -2   3        9.65       -4.82      6.23 o
  -4  -2   3      827.85      897.51     17.63 o
  -2  -2   3      772.63      786.48     11.85 o
  -1  -2   3     4241.40     4159.37     42.76 o
   0  -2   3     5434.97     5806.69     63.96 o
   1  -2   3      486.03      482.12      8.59 o
   2  -2   3       50.88       45.71      3.73 o
   3  -2   3      410.61      503.76     10.84 o
   4  -2   3      353.01      462.12     13.85 o
   5  -2   3      145.02       99.63      8.45 o
   6  -2   3     1457.20     1410.51     28.95 o
   7  -2   3      173.08      161.35     13.50 o
   8  -2   3       11.48       13.33     18.83 o
   9  -2   3      352.61      416.11     31.40 o
  10  -2   3      155.43      136.39     34.21 o
  11  -2   3       20.39       72.28     34.30 o
 -11  -1   3      280.74      331.04     57.11 o
 -10  -1   3       15.05       17.65     23.43 o
  -9  -1   3       24.48       51.63     21.88 o
  -8  -1   3        7.89        3.77     14.64 o
  -7  -1   3      699.53      673.05     20.62 o
  -6  -1   3      229.52      248.62     17.26 o
  -5  -1   3      169.67      187.80      9.58 o
  -4  -1   3      788.59      860.62     15.77 o
  -3  -1   3     3522.86     3787.27     41.94 o
  -2  -1   3    11813.98    11779.00    127.80 o
  -1  -1   3      864.01      827.31     10.12 o
   0  -1   3     2957.99     3238.32     36.80 o
   1  -1   3       45.94       35.98      3.37 o
   2  -1   3     1147.37     1152.48     16.96 o
   3  -1   3      577.48      669.32     13.53 o
   4  -1   3       48.09       42.10      5.88 o
   5  -1   3     2437.22     2321.00     37.53 o
   6  -1   3       36.08       55.24      7.65 o
   7  -1   3      141.30      140.50     17.54 o
   8  -1   3      319.63      379.16     35.55 o
   9  -1   3       11.64       41.95     22.20 o
  10  -1   3        0.02       16.06     23.33 o
 -11   0   3       15.45       49.44     32.03 o
 -10   0   3       68.08       82.38     30.46 o
  -9   0   3        5.52       13.59     16.77 o
  -8   0   3       37.54       26.80     14.58 o
  -7   0   3      337.92      365.64     26.42 o
  -6   0   3        2.70       10.58      7.39 o
  -5   0   3      710.73      734.99     16.17 o
  -4   0   3     2366.19     2395.44     32.91 o
  -3   0   3      252.96      274.95      7.23 o
  -2   0   3     5214.14     5138.11     56.98 o
  -1   0   3     1114.21     1178.37     13.90 o
   0   0   3     1010.74      862.98     12.93 o
   1   0   3      816.94      899.51     14.58 o
   2   0   3     1304.20     1184.30     19.41 o
   3   0   3     2927.07     3502.09     48.64 o
   4   0   3     3042.63     3052.82     51.22 o
   5   0   3     3070.56     3059.61     53.06 o
   6   0   3      243.67      218.77     13.56 o
   7   0   3       10.23        5.66     16.32 o
   8   0   3       18.43       30.21     20.16 o
   9   0   3       38.10       14.62     21.74 o
  10   0   3       34.33       10.79     25.13 o
 -11   1   3       16.48       -3.58     28.90 o
 -10   1   3        0.25       19.32     20.78 o
  -9   1   3        1.27       12.22     13.82 o
  -8   1   3      783.57      755.71     30.02 o
  -7   1   3        7.01        4.50      9.67 o
  -6   1   3     1176.85     1206.03     24.21 o
  -5   1   3      491.41      467.18     14.75 o
  -4   1   3     1051.26      977.56     16.19 o
  -3   1   3    10057.44    10407.62    108.54 o
  -2   1   3     4459.38     4653.90     49.31 o
  -1   1   3    10873.62    10800.09    116.72 o
   0   1   3    39340.56    38742.10    395.65 o
   1   1   3     4244.97     4658.34     54.18 o
   2   1   3      687.30      627.78     11.31 o
   3   1   3     2484.51     2804.50     39.76 o
   4   1   3     1228.18     1255.55     27.32 o
   5   1   3      703.94      835.21     23.72 o
   6   1   3      130.16      157.92     12.67 o
   7   1   3       94.38      121.34     33.89 o
   8   1   3        0.16       -6.72     18.56 o
   9   1   3      471.86      481.83     34.29 o
  10   1   3       41.46       55.35     41.75 o
 -11   2   3       59.17       56.85     36.90 o
 -10   2   3      259.37      260.92     23.19 o
  -9   2   3       97.56       75.58     14.48 o
  -8   2   3      124.78      135.02     13.19 o
  -7   2   3     2662.62     2501.87     42.50 o
  -6   2   3        9.08       -3.84      6.23 o
  -5   2   3      853.48      773.71     16.87 o
  -4   2   3       26.44       19.42      4.46 o
  -3   2   3     4332.98     4328.98     53.74 o
  -2   2   3       78.53       73.28      2.69 o
  -1   2   3       29.11       30.02      2.43 o
   0   2   3    14188.25    14750.98    151.92 o
   1   2   3       38.34       56.04      4.25 o
   2   2   3      162.40      152.44      6.87 o
   3   2   3      149.01      113.09      6.67 o
   4   2   3      208.74      219.07      9.45 o
   5   2   3      224.65      243.24     10.76 o
   6   2   3       24.52       26.84     12.40 o
   7   2   3      217.42      166.25     22.95 o
   8   2   3       34.61       34.77     25.15 o
   9   2   3      172.83      162.96     33.11 o
  10   2   3       39.96       26.09     47.72 o
 -11   3   3       25.14       40.97     24.71 o
 -10   3   3        2.86       -1.91     18.48 o
  -9   3   3      835.28      875.68     28.91 o
  -8   3   3       13.01       29.92     11.21 o
  -7   3   3      351.66      328.42     13.69 o
  -6   3   3      347.25      396.87     12.17 o
  -5   3   3      740.22      722.73     19.18 o
  -4   3   3       18.67       13.71      4.96 o
  -3   3   3       84.72       62.92      4.27 o
  -2   3   3     2597.77     2493.09     35.62 o
  -1   3   3      269.62      247.76      7.13 o
   0   3   3       10.80        7.08      3.19 o
   1   3   3     2091.99     1910.66     31.97 o
   2   3   3      467.50      519.44     14.07 o
   3   3   3      508.51      521.17     14.48 o
   4   3   3      141.94      125.93     13.53 o
   5   3   3        6.93        2.13      9.92 o
   6   3   3      442.80      439.76     22.85 o
   7   3   3       61.53       73.08     25.23 o
   8   3   3        0.24       -1.79     24.24 o
   9   3   3       27.25       58.86     45.92 o
 -11   4   3       12.69        3.41     22.14 o
 -10   4   3       64.06       36.09     18.32 o
  -9   4   3      459.33      478.24     22.57 o
  -8   4   3      358.27      401.06     24.09 o
  -7   4   3      134.91      135.68     10.76 o
  -6   4   3       36.06       52.23      7.46 o
  -5   4   3       15.61        9.55      5.78 o
  -4   4   3     1832.17     1954.38     28.32 o
  -3   4   3      106.26      130.83      5.07 o
  -2   4   3      523.51      444.99     10.32 o
  -1   4   3     2023.19     2138.31     37.23 o
   0   4   3      660.27      605.44     11.73 o
   1   4   3     1127.09     1119.24     21.41 o
   2   4   3      267.57      273.93     14.59 o
   3   4   3        1.58       -2.56      6.85 o
   4   4   3      287.88      286.04     17.58 o
   5   4   3       14.01       34.31     14.06 o
   6   4   3      315.98      311.04     24.61 o
   7   4   3      437.51      315.71     49.25 o
   8   4   3       29.09      -34.78     38.76 o
   9   4   3        4.40       54.36     46.54 o
 -11   5   3       32.83       54.11     29.36 o
 -10   5   3        3.24       16.65     15.50 o
  -9   5   3      481.77      494.70     31.42 o
  -8   5   3       98.82       90.35     12.39 o
  -7   5   3      178.59      156.59     12.29 o
  -6   5   3       37.90       47.17      7.76 o
  -5   5   3      403.28      423.69     11.18 o
  -4   5   3     3373.84     3435.13     49.80 o
  -3   5   3       27.40       37.29      3.79 o
  -2   5   3      417.42      358.43     12.45 o
  -1   5   3      187.60      184.03      8.09 o
   0   5   3     1006.43      931.13     19.89 o
   1   5   3        0.20        1.67      5.13 o
   2   5   3     1179.76     1133.91     22.35 o
   3   5   3       56.00       30.69      8.12 o
   4   5   3      638.57      585.44     29.11 o
   5   5   3       19.17       16.36     21.14 o
   6   5   3        0.08      -11.38     23.09 o
   7   5   3       87.86       70.35     41.34 o
   8   5   3        9.92       13.07     41.82 o
 -11   6   3       18.50       -9.28     31.53 o
 -10   6   3       89.40       73.15     19.54 o
  -9   6   3        6.50        3.57     15.47 o
  -8   6   3        8.88        1.16     10.86 o
  -7   6   3       96.51       72.42     10.78 o
  -6   6   3        1.52       -5.59      8.43 o
  -5   6   3      784.97      746.66     19.19 o
  -4   6   3      464.23      479.92     10.69 o
  -3   6   3       13.83       17.36      5.02 o
  -2   6   3      563.84      542.05     44.22 o
  -1   6   3       89.52       84.24      8.27 o
   0   6   3      567.41      526.01     13.47 o
   1   6   3      500.21      545.44     16.73 o
   2   6   3      108.01       78.59     10.49 o
   3   6   3       33.81       19.23     11.84 o
   4   6   3       21.35        3.87     18.76 o
   5   6   3        9.09        5.75     21.71 o
   6   6   3       21.25       39.96     28.01 o
   7   6   3        1.11       -6.86     38.23 o
 -10   7   3       36.45       29.02     19.17 o
  -9   7   3      138.86      158.68     19.54 o
  -8   7   3        8.04       14.90     12.82 o
  -7   7   3      146.77      138.69     11.74 o
  -6   7   3      606.66      607.25     17.36 o
  -5   7   3      108.51      120.85      6.92 o
  -4   7   3       44.37       44.07      5.65 o
  -3   7   3      551.29      647.93     54.80 o
  -2   7   3      437.74      399.08     43.43 o
  -1   7   3      288.85      295.11     11.97 o
   0   7   3      859.21      872.43     20.89 o
   1   7   3      450.33      374.26     18.86 o
   2   7   3       29.42       24.00     11.16 o
   3   7   3       52.77       15.30     15.53 o
   4   7   3      141.70       96.66     19.47 o
   5   7   3      118.71      129.51     29.63 o
   6   7   3      102.38       22.15     39.46 o
 -10   8   3       20.84       10.20     16.91 o
  -9   8   3       33.49       52.69     14.95 o
  -8   8   3       36.40       50.96     15.55 o
  -7   8   3       37.93       48.25     11.68 o
  -6   8   3       60.93       67.08      8.67 o
  -5   8   3      123.93      145.53     11.01 o
  -4   8   3        4.16       -7.02     15.56 o
  -3   8   3      453.49      399.69     48.20 o
  -2   8   3      249.42      241.60     42.43 o
  -1   8   3      458.23      382.85     12.84 o
   0   8   3       91.01       98.15      8.50 o
   1   8   3       11.66        8.96     10.14 o
   2   8   3       54.88       90.46     16.40 o
   3   8   3      172.69      166.16     24.31 o
   4   8   3       19.97       14.82     28.34 o
   5   8   3       43.00       57.54     27.19 o
  -9   9   3        1.80        1.54     14.92 o
  -8   9   3       30.87       46.81     13.52 o
  -7   9   3       41.75       42.14      9.46 o
  -6   9   3      146.43      157.54     11.59 o
  -5   9   3       61.48       72.33      9.63 o
  -4   9   3      347.87      346.56     51.34 o
  -3   9   3      130.99      107.01     41.34 o
  -2   9   3      147.42      146.08     42.78 o
  -1   9   3        5.41        5.72      9.08 o
   0   9   3       86.73       99.44     13.26 o
   1   9   3        3.37       -9.97     10.24 o
   2   9   3       20.71       25.88     16.11 o
   3   9   3        1.60       24.51     18.00 o
   4   9   3       24.20       36.91     25.21 o
  -8  10   3       22.02       39.15     21.36 o
  -7  10   3        2.09       -6.18     15.99 o
  -6  10   3        3.64      -13.91     18.36 o
  -5  10   3        7.87       -5.92     10.24 o
  -4  10   3      386.56      413.98     60.39 o
  -3  10   3      164.76      114.40     45.53 o
  -1  10   3       36.36       24.34     13.32 o
   0  10   3      135.06      166.42     31.62 o
   1  10   3        3.75       16.51     12.19 o
   2  10   3        5.11       10.45     14.20 o
  -6  11   3        4.04        1.78     27.16 o
  -5  11   3        5.59       52.65     51.34 o
  -4  11   3        8.61       34.65     49.25 o
  -2  11   3        5.87        2.01     15.60 o
  -1  11   3        8.76       14.41     12.22 o
   0  11   3       11.34        1.16     11.98 o
  -2 -11   4        7.97       33.51     18.73 o
  -1 -11   4       19.56      -13.87     16.24 o
   0 -11   4       15.60        7.46     14.40 o
   1 -11   4      134.42      152.43     15.98 o
   2 -11   4        0.82       -3.02     12.56 o
   3 -11   4       28.68       54.47     14.35 o
   4 -11   4       22.34       34.01     26.79 o
   5 -11   4      127.24      181.26     23.80 o
   6 -11   4        0.17       -8.36     33.76 o
  -4 -10   4      114.91      137.16     28.84 o
  -3 -10   4       36.10        7.11     22.85 o
  -2 -10   4        6.96       15.83     17.02 o
  -1 -10   4       25.78       16.29     15.11 o
   0 -10   4      174.40      178.18     15.24 o
   1 -10   4        0.02       -6.77     17.63 o
   2 -10   4        1.03      -12.71     12.74 o
   3 -10   4      104.76      100.50     17.07 o
   4 -10   4        2.27       -8.88     17.12 o
   5 -10   4       49.90       41.38     14.20 o
   6 -10   4       44.25       81.65     18.09 o
   7 -10   4       10.15       36.93     20.07 o
  -5  -9   4       28.91        0.25     24.71 o
  -4  -9   4       39.34       49.54     24.05 o
  -3  -9   4       11.30       -9.54     21.00 o
  -2  -9   4        5.98       22.63     15.33 o
  -1  -9   4      155.87      149.31     14.48 o
   0  -9   4       25.73       40.53     13.28 o
   1  -9   4       25.47       34.50     10.38 o
   2  -9   4      477.80      511.66     22.02 o
   3  -9   4       66.09       76.61     16.63 o
   4  -9   4       41.50       58.27     13.42 o
   5  -9   4       53.89       76.55     18.23 o
   6  -9   4       88.27       74.88     18.40 o
   7  -9   4       85.97       69.29     20.61 o
   8  -9   4      109.54       88.90     33.49 o
  -6  -8   4       72.53       98.10     39.28 o
  -5  -8   4        0.46       18.37     23.38 o
  -4  -8   4      110.93      116.98     19.72 o
  -3  -8   4       52.62       15.62     18.45 o
  -2  -8   4      492.96      547.17     21.73 o
  -1  -8   4      254.00      307.70     14.24 o
   0  -8   4       37.13       65.11      9.40 o
   1  -8   4     1755.60     1792.42     35.62 o
   2  -8   4        0.30        7.32     10.69 o
   3  -8   4      981.88     1033.96     31.39 o
   4  -8   4      196.29      194.16     17.25 o
   5  -8   4      371.63      370.94     22.26 o
   6  -8   4        0.20      -18.31     18.31 o
   7  -8   4       11.19       32.87     18.82 o
   8  -8   4      241.45      309.19     26.93 o
   9  -8   4       10.21       13.52     22.98 o
  -7  -7   4        3.78       42.25     38.63 o
  -6  -7   4        9.39       -1.62     24.10 o
  -5  -7   4        0.43       -2.85     21.27 o
  -4  -7   4      773.02      801.62     35.48 o
  -3  -7   4      357.00      319.84     24.51 o
  -2  -7   4      358.24      352.61     15.32 o
  -1  -7   4      180.42      175.03      8.20 o
   0  -7   4     2864.67     3016.96     49.33 o
   1  -7   4     1294.60     1263.44     27.08 o
   2  -7   4      706.51      661.14     20.35 o
   3  -7   4     1511.72     1506.32     35.79 o
   4  -7   4       30.41       31.52     10.90 o
   5  -7   4       39.63       56.39     15.09 o
   6  -7   4      282.92      279.83     25.84 o
   7  -7   4        3.81        9.92     17.32 o
   8  -7   4      250.45      282.48     26.46 o
   9  -7   4      115.55       73.56     26.66 o
  10  -7   4        0.02      -29.94     29.94 o
  -8  -6   4       90.75      161.76     46.62 o
  -7  -6   4       80.25       32.12     35.66 o
  -6  -6   4       39.52       72.96     24.99 o
  -5  -6   4      116.82      117.45     19.31 o
  -4  -6   4     1434.33     1461.82     37.02 o
  -3  -6   4       20.32       27.22      7.67 o
  -2  -6   4      870.46      841.08     17.30 o
  -1  -6   4       21.88       21.30      5.79 o
   0  -6   4      642.74      671.38     13.33 o
   1  -6   4       94.18      106.52      5.97 o
   2  -6   4     2876.52     2781.93     41.72 o
   3  -6   4      384.00      454.80     13.46 o
   4  -6   4        7.67       -7.51      7.51 o
   5  -6   4       90.81      113.42     10.69 o
   7  -6   4      114.95       87.88     16.10 o
   8  -6   4       57.87      110.95     17.99 o
   9  -6   4      173.83      235.35     50.47 o
  10  -6   4       24.55       -5.39     32.27 o
  -9  -5   4       53.25      110.25     47.19 o
  -8  -5   4       12.26      -27.40     36.05 o
  -7  -5   4      173.66      162.46     37.36 o
  -6  -5   4      108.68       87.38     19.02 o
  -5  -5   4      297.72      287.43     21.53 o
  -4  -5   4      106.40      103.46      8.72 o
  -3  -5   4     1244.25     1156.43     21.48 o
  -2  -5   4     1422.29     1304.04     32.85 o
  -1  -5   4     2062.82     2168.69     31.51 o
   0  -5   4      217.64      169.40      8.48 o
   1  -5   4     2507.73     2682.79     40.01 o
   2  -5   4       40.89       54.18      6.54 o
   3  -5   4       16.06       12.52      6.62 o
   4  -5   4      390.59      337.03     12.59 o
   5  -5   4       62.82       69.52     10.90 o
   7  -5   4        8.03       13.63     13.23 o
   8  -5   4        7.40        0.93     18.48 o
   9  -5   4      109.41       58.51     27.39 o
  10  -5   4       13.42      -11.38     28.14 o
 -10  -4   4       50.80       -1.31     43.08 o
  -9  -4   4        5.08       12.72     38.63 o
  -8  -4   4       86.70      102.28     28.79 o
  -7  -4   4       79.23       16.62     22.30 o
  -6  -4   4      109.78      109.23     14.86 o
  -5  -4   4     1368.83     1320.93     25.78 o
  -4  -4   4       11.96       17.65      5.82 o
  -3  -4   4       85.82      105.43      6.87 o
  -2  -4   4     2309.46     2186.45     32.04 o
  -1  -4   4     3584.69     3872.33     52.03 o
   0  -4   4     3472.07     3414.43     41.11 o
   1  -4   4     2519.90     2638.22     36.60 o
   2  -4   4      222.24      279.94     11.85 o
   3  -4   4     1215.58     1216.49     36.21 o
   4  -4   4     1709.71     1914.38     32.40 o
   5  -4   4      909.60      950.44     32.01 o
   6  -4   4     1183.82     1224.57     30.25 o
   7  -4   4      987.79     1023.23     28.60 o
   8  -4   4        3.59      -12.93     18.28 o
   9  -4   4       19.19       30.08     26.47 o
  10  -4   4        9.06        0.04     27.76 o
 -10  -3   4        0.13       11.06     41.51 o
  -9  -3   4      430.53      431.49     39.42 o
  -8  -3   4       56.80       39.53     31.87 o
  -7  -3   4      288.31      292.83     24.70 o
  -6  -3   4      951.68      980.68     44.35 o
  -5  -3   4       58.72       62.32      8.09 o
  -4  -3   4      631.00      643.23     15.63 o
  -3  -3   4     1711.20     1747.08     25.88 o
  -2  -3   4      711.52      803.30     13.22 o
  -1  -3   4        4.21        9.75      3.11 o
   0  -3   4    10573.98    11067.77    120.34 o
   2  -3   4       77.44       92.93      6.93 o
   3  -3   4     4752.86     4855.58     70.01 o
   4  -3   4      737.92      796.86     20.27 o
   5  -3   4       23.57       23.38      7.05 o
   6  -3   4       15.88       16.93      9.41 o
   7  -3   4       95.78      125.49     12.46 o
   8  -3   4      182.65      154.80     30.69 o
   9  -3   4       42.59       97.58     38.47 o
  10  -3   4       32.81       44.90     30.22 o
 -10  -2   4       40.50       58.63     30.63 o
  -9  -2   4      107.25       82.31     23.76 o
  -8  -2   4      519.48      453.00     29.18 o
  -7  -2   4      113.72      142.54     20.22 o
  -6  -2   4        8.66        4.64      8.23 o
  -5  -2   4      915.85      880.43     21.58 o
  -4  -2   4     1785.68     1887.50     28.02 o
  -3  -2   4     1918.98     1888.81     24.34 o
  -2  -2   4     3741.22     3709.50     40.86 o
  -1  -2   4     9978.69     9820.40     98.55 o
   0  -2   4     5044.51     5532.97     59.08 o
   1  -2   4    23231.26    22397.07    253.55 o
   2  -2   4       13.04        5.83      4.00 o
   3  -2   4      933.70      928.62     17.78 o
   4  -2   4     1617.13     1881.46     34.62 o
   5  -2   4     2831.63     3078.86     65.16 o
   6  -2   4      318.91      312.95     16.42 o
   7  -2   4        7.99       13.66     13.77 o
   8  -2   4        1.33       -5.90     18.07 o
   9  -2   4       44.23       63.17     22.24 o
  10  -2   4       39.80       52.74     44.96 o
 -11  -1   4      105.92      165.30     37.04 o
 -10  -1   4       17.58       22.37     23.74 o
  -9  -1   4       70.36       75.62     21.82 o
  -8  -1   4        1.25        9.88     15.32 o
  -7  -1   4       38.74       33.46     10.24 o
  -6  -1   4       14.78       10.82      7.87 o
  -5  -1   4       13.80       10.30      6.12 o
  -4  -1   4     6008.97     6205.46     73.99 o
  -3  -1   4     2863.17     2972.59     33.86 o
  -2  -1   4     7733.95     7963.54     83.90 o
  -1  -1   4      930.12      955.12     11.94 o
   0  -1   4    10624.99    11282.23    129.02 o
   1  -1   4     2744.53     2816.28     35.04 o
   2  -1   4      181.93      155.98      5.48 o
   3  -1   4      545.88      612.92     13.55 o
   4  -1   4     1306.42     1351.37     30.08 o
   5  -1   4     1039.51     1040.29     39.90 o
   6  -1   4      883.12      882.46     26.40 o
   7  -1   4      677.87      723.74     29.34 o
   8  -1   4       28.42       25.33     18.75 o
   9  -1   4       30.41       20.23     21.18 o
  10  -1   4        6.18       21.70     24.49 o
 -11   0   4        7.95       24.45     25.88 o
 -10   0   4      221.44      244.59     27.76 o
  -9   0   4      426.31      417.21     25.60 o
  -8   0   4      282.20      313.84     21.20 o
  -7   0   4     1191.63     1226.96     26.87 o
  -6   0   4      626.59      603.83     15.80 o
  -5   0   4      206.18      204.23      8.97 o
  -4   0   4       27.95       35.65      6.08 o
  -3   0   4     1439.47     1518.32     19.73 o
  -2   0   4     4475.05     4543.05     48.73 o
  -1   0   4     3403.37     3346.57     38.02 o
   1   0   4      871.16      892.32     15.32 o
   2   0   4     4036.16     3977.46     54.13 o
   3   0   4       44.24       29.16      6.38 o
   4   0   4      172.82      136.63      9.74 o
   5   0   4      553.96      570.13     18.11 o
   6   0   4       72.00       88.39     13.35 o
   7   0   4      600.12      567.51     30.09 o
   8   0   4       56.32       45.16     20.18 o
   9   0   4        1.13       26.64     21.83 o
  10   0   4       39.61       78.86     53.99 o
 -11   1   4      176.50      168.81     37.20 o
 -10   1   4       24.77       34.97     18.12 o
  -9   1   4      336.42      321.33     23.04 o
  -8   1   4     1476.60     1431.77     36.61 o
  -7   1   4      380.96      401.73     17.53 o
  -6   1   4      305.49      314.34     12.27 o
  -5   1   4     3054.20     3257.79     46.61 o
  -4   1   4     3379.95     3587.61     46.54 o
  -3   1   4      369.92      331.51      7.35 o
  -2   1   4       15.82       19.87      2.85 o
  -1   1   4    13933.86    13975.81    151.38 o
   0   1   4     2050.65     2155.01     24.76 o
   1   1   4     4986.67     5121.49     57.11 o
   2   1   4      511.52      551.98     12.23 o
   3   1   4       62.81       54.05      5.19 o
   4   1   4       32.08       21.66      5.19 o
   5   1   4      292.25      347.03     19.78 o
   6   1   4        9.66       -3.94     12.29 o
   7   1   4       17.64       20.30     17.87 o
   8   1   4      119.33       98.85     22.74 o
   9   1   4      136.25       84.23     38.37 o
  10   1   4       72.46       13.93     31.41 o
 -11   2   4        6.27      -21.81     65.44 o
 -10   2   4       22.71       32.13     17.89 o
  -9   2   4       23.29       38.81     13.11 o
  -8   2   4      206.94      214.85     13.83 o
  -7   2   4       51.00       55.21      9.48 o
  -6   2   4      164.75      197.95      9.74 o
  -5   2   4      308.69      310.50      9.22 o
  -4   2   4     1416.48     1594.67     23.13 o
  -3   2   4     1197.42     1206.28     17.56 o
  -2   2   4     1286.78     1327.42     16.49 o
  -1   2   4     4855.99     5239.42     53.26 o
   0   2   4    11980.86    12407.22    133.99 o
   1   2   4      950.04      807.70     14.72 o
   2   2   4       79.88       67.35      5.32 o
   3   2   4      686.35      705.70     14.38 o
   4   2   4      130.50      115.53      8.13 o
   5   2   4      119.74      106.58      9.13 o
   6   2   4       61.15       45.90     16.75 o
   7   2   4      272.66      235.37     24.97 o
   8   2   4       19.02       26.43     25.97 o
   9   2   4      165.83      142.12     32.24 o
 -11   3   4      192.93      228.53     30.17 o
 -10   3   4        8.52        6.54     20.21 o
  -9   3   4      835.57      764.87     27.52 o
  -8   3   4      436.98      429.91     16.57 o
  -7   3   4        1.14        5.44      8.47 o
  -6   3   4      203.87      227.33     10.08 o
  -5   3   4      257.02      242.82      8.97 o
  -4   3   4     1373.07     1570.29     25.94 o
  -3   3   4      453.51      426.48      9.68 o
  -2   3   4     1182.77     1163.66     16.19 o
  -1   3   4      599.32      500.10      8.36 o
   0   3   4     6986.61     7042.02     91.01 o
   1   3   4     6013.48     5693.20     86.46 o
   2   3   4      674.72      742.23     18.92 o
   3   3   4      590.92      554.07     15.67 o
   4   3   4      343.96      325.37     27.06 o
   5   3   4       77.63       85.88     12.33 o
   6   3   4        5.69       20.97     17.64 o
   7   3   4      121.66      141.20     28.87 o
   8   3   4      115.14      132.14     44.26 o
   9   3   4        3.53       25.17     44.44 o
 -11   4   4        1.57      -10.13     22.73 o
 -10   4   4      106.22       86.17     19.12 o
  -9   4   4       66.00       54.80     14.62 o
  -8   4   4       93.82      100.27     14.31 o
  -7   4   4      169.14      182.38     13.71 o
  -6   4   4      692.13      647.29     16.96 o
  -5   4   4      582.22      637.03     14.04 o
  -4   4   4       13.90       22.85      5.56 o
  -3   4   4     1392.31     1336.82     19.94 o
  -2   4   4     4723.74     4616.78     64.42 o
  -1   4   4     3055.01     3032.85     40.72 o
   0   4   4       36.08       42.11      4.75 o
   1   4   4     2939.46     2978.41     44.72 o
   2   4   4      506.86      489.89     13.75 o
   3   4   4      295.64      278.65     11.64 o
   4   4   4      465.58      461.23     16.95 o
   5   4   4      131.14      126.05     21.15 o
   6   4   4      357.07      390.91     34.94 o
   7   4   4      121.45       61.96     38.76 o
   8   4   4        5.76       25.26     40.68 o
 -11   5   4        0.47       44.28     24.31 o
 -10   5   4        4.53       11.15     15.29 o
  -9   5   4      154.72      115.71     16.12 o
  -8   5   4        3.29       12.68     11.54 o
  -7   5   4      185.30      202.27     13.16 o
  -6   5   4       13.39        4.07      6.86 o
  -5   5   4        0.83        0.85      5.47 o
  -4   5   4      195.21      161.12      7.20 o
  -3   5   4      541.10      533.44     10.66 o
  -2   5   4     1328.39     1179.09     22.50 o
  -1   5   4      202.52      247.95      7.52 o
   0   5   4      373.16      440.52     11.49 o
   1   5   4       61.30       54.57      6.78 o
   3   5   4      393.37      463.53     16.04 o
   4   5   4     1706.10     1749.91     44.61 o
   5   5   4       21.12       57.20     30.98 o
   6   5   4      139.91      129.05     28.63 o
   7   5   4       15.46       -6.34     37.10 o
   8   5   4        6.53      -23.81     39.59 o
 -11   6   4       16.45       58.37     30.28 o
 -10   6   4       92.41       88.73     17.73 o
  -9   6   4      106.08      125.77     16.13 o
  -8   6   4       84.30       67.85     12.31 o
  -7   6   4       26.89       28.30     10.00 o
  -6   6   4       73.24       85.07      9.70 o
  -5   6   4      395.56      424.56     11.40 o
  -4   6   4      121.00      105.95      5.70 o
  -3   6   4       95.96      126.58      9.04 o
  -2   6   4       62.93       76.67      8.61 o
  -1   6   4     1087.48     1074.48     19.89 o
   0   6   4      137.64      174.45      8.75 o
   1   6   4       31.94       55.98      8.79 o
   2   6   4       48.62       29.40     13.57 o
   3   6   4      578.08      620.01     39.08 o
   4   6   4        2.00        4.98     30.46 o
   5   6   4      193.80      183.83     38.06 o
   6   6   4        2.56        4.28     35.09 o
   7   6   4       16.24       21.85     39.63 o
 -10   7   4        7.45        9.06     18.62 o
  -9   7   4      232.10      194.94     18.04 o
  -8   7   4       82.55       87.79     12.66 o
  -7   7   4      451.99      479.14     16.87 o
  -6   7   4       52.12       53.25      8.23 o
  -5   7   4       63.75       49.27      6.12 o
  -4   7   4      324.00      315.54      9.96 o
  -3   7   4      963.81      909.06     63.71 o
  -2   7   4      102.60       87.83     31.55 o
  -1   7   4      588.18      597.06     23.47 o
   0   7   4        0.70       -1.99      6.40 o
   1   7   4      348.95      391.96     17.03 o
   2   7   4        4.41       11.11     11.82 o
   3   7   4      183.49      187.55     24.18 o
   4   7   4       10.96       -0.71     21.67 o
   5   7   4       10.60       -1.03     41.66 o
   6   7   4       43.74       49.73     39.15 o
 -10   8   4       21.83       13.66     18.60 o
  -9   8   4        2.16      -15.52     15.94 o
  -8   8   4        1.26      -12.03     12.03 o
  -7   8   4      191.50      214.50     16.06 o
  -6   8   4        1.81        3.21      6.98 o
  -5   8   4       24.25       20.76      7.97 o
  -4   8   4       21.04       14.50      8.24 o
  -3   8   4      385.89      389.86     48.46 o
  -2   8   4      122.66       98.84     37.36 o
  -1   8   4        0.18       -7.03      7.30 o
   0   8   4      171.49      166.85      9.69 o
   1   8   4      146.89      143.38     11.71 o
   2   8   4      176.18      131.48     23.47 o
   3   8   4       31.58      -19.92     20.18 o
   4   8   4      213.13      231.14     35.18 o
   5   8   4       12.15       -0.81     31.11 o
  -9   9   4        0.48      -14.67     14.67 o
  -8   9   4        4.97       16.89     12.84 o
  -7   9   4        4.43       -3.68     11.15 o
  -6   9   4       14.92       23.97      9.65 o
  -5   9   4        3.76        7.84      8.89 o
  -4   9   4       66.57       42.30     36.53 o
  -3   9   4      103.25       75.20     39.68 o
  -2   9   4       12.68       12.99     11.07 o
  -1   9   4      178.00      214.05     13.20 o
   0   9   4        6.63        2.13     12.29 o
   1   9   4      162.10      157.01     14.37 o
   2   9   4        9.35       12.17     15.92 o
   3   9   4       23.95       -4.40     21.61 o
   4   9   4       54.08       44.53     27.05 o
  -7  10   4        0.07        7.78     13.04 o
  -6  10   4       73.89       56.09     14.42 o
  -5  10   4       34.85       44.93     14.97 o
  -4  10   4       18.60       35.35     44.83 o
  -3  10   4       39.81       29.32     43.35 o
  -2  10   4       60.94       54.80     16.65 o
  -1  10   4       68.84       60.54     11.86 o
   0  10   4        4.07        5.26     13.22 o
   1  10   4        0.44       -6.63     14.25 o
   2  10   4        2.71       12.10     14.86 o
  -5  11   4       49.02      -36.40     49.20 o
  -4  11   4      116.42      103.21     49.86 o
  -3  11   4       11.47      -14.29     44.66 o
  -2  11   4       35.30       55.19     19.58 o
  -1  11   4       11.49       22.92     15.69 o
  -2 -11   5        5.50        8.84     18.78 o
  -1 -11   5      199.43      222.73     24.17 o
   0 -11   5       66.79       70.46     17.09 o
   1 -11   5       23.05       31.27     14.92 o
   2 -11   5      179.43      190.49     26.09 o
   3 -11   5        7.01       14.19     15.42 o
   4 -11   5      182.60      206.28     24.04 o
   5 -11   5       26.14       56.11     37.08 o
   6 -11   5       25.49       34.17     16.71 o
  -4 -10   5      270.95      195.58     30.66 o
  -3 -10   5       28.95       32.04     26.63 o
  -2 -10   5       41.38       20.32     19.90 o
  -1 -10   5       98.74       81.21     17.06 o
   0 -10   5       10.09        4.20     13.99 o
   1 -10   5      419.41      496.43     22.56 o
   2 -10   5      318.28      300.44     19.19 o
   3 -10   5      149.49      196.61     21.56 o
   4 -10   5       81.07       82.54     14.84 o
   5 -10   5        0.54       -2.26     20.88 o
   6 -10   5        0.66        5.04     18.38 o
   7 -10   5        0.05      -20.55     21.83 o
  -5  -9   5       63.63       63.32     27.43 o
  -4  -9   5        3.11       -6.12     22.58 o
  -3  -9   5       32.96       68.18     18.83 o
  -2  -9   5        0.58        1.66     15.67 o
  -1  -9   5      321.42      343.93     21.99 o
   0  -9   5       13.24       -6.13     10.40 o
   1  -9   5       30.60       28.77     11.25 o
   2  -9   5       32.17       14.47     13.12 o
   3  -9   5        1.15      -10.14     12.09 o
   4  -9   5       45.13       36.24     20.31 o
   5  -9   5      118.92      146.50     19.64 o
   6  -9   5       25.53       27.73     18.67 o
   7  -9   5        0.38        2.69     19.78 o
   8  -9   5       80.23       62.88     23.18 o
  -6  -8   5       52.73       54.88     37.84 o
  -5  -8   5        5.97      -17.01     23.65 o
  -4  -8   5        1.84        4.58     27.58 o
  -3  -8   5       12.24       21.02     16.44 o
  -2  -8   5      234.98      236.07     19.34 o
  -1  -8   5       56.92       69.81     12.45 o
   0  -8   5       29.72       19.17      9.24 o
   1  -8   5      334.96      342.99     16.11 o
   2  -8   5      105.05      106.37     13.03 o
   3  -8   5      182.26      193.73     17.14 o
   4  -8   5       55.06       70.50     15.91 o
   5  -8   5      125.58      107.62     18.48 o
   6  -8   5       26.96       21.27     17.99 o
   7  -8   5       38.31       80.88     20.43 o
   8  -8   5        2.39      -11.65     20.93 o
   9  -8   5        0.13       -5.66     31.62 o
  -7  -7   5        0.95        4.11     37.84 o
  -6  -7   5       84.68      106.50     27.50 o
  -5  -7   5        2.06        8.30     21.68 o
  -4  -7   5      771.86      713.98     31.72 o
  -3  -7   5      821.01      934.77     29.78 o
  -2  -7   5       25.62       10.55      9.83 o
  -1  -7   5      233.62      256.05      9.63 o
   0  -7   5      539.21      505.20     13.44 o
   1  -7   5      163.32      162.87      9.87 o
   2  -7   5       85.78       78.60      9.69 o
   3  -7   5      508.50      487.07     19.46 o
   4  -7   5      189.59      216.90     24.07 o
   5  -7   5        2.67        4.69     16.09 o
   6  -7   5       43.70       52.71     17.34 o
   7  -7   5       10.35       39.34     21.11 o
   8  -7   5       21.85       11.85     20.75 o
   9  -7   5        0.01        4.79     21.83 o
  -8  -6   5       66.99       57.99     43.57 o
  -7  -6   5        1.68       43.22     37.49 o
  -6  -6   5       32.51        7.68     26.98 o
  -5  -6   5        0.32       20.17     16.92 o
  -4  -6   5      224.42      275.79     15.99 o
  -3  -6   5      139.36      135.77      9.37 o
  -2  -6   5     2292.84     2255.96     37.20 o
  -1  -6   5     1772.65     1575.75     25.36 o
   0  -6   5      592.42      630.98     13.75 o
   1  -6   5      740.99      735.32     15.57 o
   2  -6   5      242.38      228.27      9.13 o
   3  -6   5      829.43      920.93     21.17 o
   4  -6   5     3261.55     3334.57     56.53 o
   5  -6   5      315.64      399.94     19.30 o
   6  -6   5       15.88       19.52     16.33 o
   7  -6   5        4.37       -8.62     17.57 o
   8  -6   5       69.57       59.23     21.30 o
   9  -6   5       35.66       55.40     27.57 o
  10  -6   5       67.78       94.97     33.88 o
  -9  -5   5       82.49       93.64     43.30 o
  -8  -5   5       45.73       42.17     39.28 o
  -7  -5   5        2.05      -13.28     32.38 o
  -6  -5   5      547.85      497.53     37.97 o
  -5  -5   5        9.25       11.11     11.50 o
  -4  -5   5     1636.85     1549.81     26.30 o
  -3  -5   5      168.14      194.85      8.83 o
  -2  -5   5      960.58     1062.69     19.25 o
  -1  -5   5       87.50       84.60      6.90 o
   0  -5   5     4592.67     4638.01     58.78 o
   1  -5   5      393.73      470.31     12.26 o
   2  -5   5     6478.33     6414.44     91.33 o
   3  -5   5      275.69      325.89     17.85 o
   4  -5   5      892.95      884.85     22.00 o
   5  -5   5        0.89        1.61     10.41 o
   6  -5   5        9.37      -12.39     12.39 o
   7  -5   5      234.62      246.15     23.46 o
   8  -5   5      261.48      240.46     25.94 o
   9  -5   5       24.30       76.95     43.11 o
  10  -5   5       10.78       38.78     50.38 o
 -10  -4   5       26.56       69.43     48.59 o
  -9  -4   5       98.22      136.51     46.45 o
  -8  -4   5        5.34      -10.53     38.87 o
  -7  -4   5      681.60      608.86     38.65 o
  -6  -4   5      809.18      803.37     27.14 o
  -5  -4   5       54.77       64.32      9.13 o
  -4  -4   5      341.41      319.33     12.33 o
  -3  -4   5     3554.63     3767.08     50.05 o
  -2  -4   5      376.65      421.10     10.52 o
  -1  -4   5     2444.55     2614.87     36.98 o
   0  -4   5     6289.33     6144.41     80.75 o
   1  -4   5    10472.79    11036.66    151.64 o
   2  -4   5     2864.96     2809.41     43.54 o
   3  -4   5       84.65       87.27      8.36 o
   4  -4   5       24.16       11.57      7.82 o
   5  -4   5      331.49      324.38     14.42 o
   6  -4   5        2.54       11.96     13.04 o
   7  -4   5      484.48      460.54     24.44 o
   8  -4   5       96.34      112.05     21.43 o
   9  -4   5       23.23       36.28     28.01 o
  10  -4   5       33.22       68.94     33.14 o
 -10  -3   5        4.00        7.21     30.66 o
  -9  -3   5      211.57      246.81     34.35 o
  -8  -3   5      109.25       72.21     20.78 o
  -7  -3   5       11.91      -11.30     14.00 o
  -6  -3   5       52.86       43.18      8.20 o
  -5  -3   5       49.99       45.60      8.09 o
  -4  -3   5       83.33       98.89      7.51 o
  -3  -3   5      112.82      108.77      6.25 o
  -2  -3   5      112.09      123.02      5.71 o
  -1  -3   5      228.35      211.56      6.13 o
   0  -3   5       63.84       46.46      4.21 o
   1  -3   5     7448.63     7325.12    111.09 o
   2  -3   5     3300.58     3488.17     56.71 o
   3  -3   5       76.68      108.99      7.69 o
   4  -3   5      168.30      147.12      8.89 o
   5  -3   5       32.42       34.07      9.46 o
   6  -3   5      217.94      214.65     17.10 o
   7  -3   5      708.12      612.36     27.39 o
   8  -3   5      161.85      160.65     23.75 o
   9  -3   5      292.40      247.00     35.04 o
  10  -3   5       50.99       16.84     31.52 o
 -10  -2   5      229.37      264.09     36.12 o
  -9  -2   5      303.79      354.89     48.98 o
  -8  -2   5        7.74       -5.61     17.18 o
  -7  -2   5      479.40      457.36     20.79 o
  -6  -2   5       44.76       37.84      8.20 o
  -5  -2   5        8.18        7.94      6.73 o
  -4  -2   5     1855.32     1916.76     30.33 o
  -3  -2   5     1188.30     1163.48     17.80 o
  -2  -2   5        1.89       -2.46      3.43 o
  -1  -2   5      666.72      525.44      8.43 o
   0  -2   5     1865.46     2057.90     25.72 o
   1  -2   5     4143.28     4122.56     50.35 o
   2  -2   5     1721.62     1795.25     27.43 o
   3  -2   5      129.08      106.42      6.64 o
   4  -2   5      633.87      750.74     18.01 o
   5  -2   5       77.01       31.08     15.62 o
   6  -2   5      108.98       84.43     13.05 o
   7  -2   5      935.01      955.62     34.52 o
   8  -2   5      402.55      330.62     51.99 o
   9  -2   5        0.02      -17.89     21.64 o
  10  -2   5        9.03        1.22     30.56 o
 -11  -1   5        9.42       51.19     31.68 o
 -10  -1   5        0.63        5.72     23.12 o
  -9  -1   5      538.99      523.01     32.62 o
  -8  -1   5       80.54       83.38     16.18 o
  -7  -1   5        4.59        7.51      8.98 o
  -6  -1   5      150.32      156.01     10.04 o
  -5  -1   5      617.87      602.65     16.79 o
  -4  -1   5      457.67      551.09     11.90 o
  -3  -1   5     3227.48     3092.48     35.31 o
  -2  -1   5      744.27      718.94     10.50 o
  -1  -1   5      721.25      684.93     10.00 o
   0  -1   5     2105.28     2364.88     30.45 o
   1  -1   5     9954.88    10103.65    116.92 o
   2  -1   5       65.41       61.61      5.89 o
   3  -1   5       70.13       83.07      8.78 o
   5  -1   5      767.24      740.79     23.80 o
   6  -1   5       34.05       15.50     13.60 o
   7  -1   5      539.43      477.11     28.30 o
   8  -1   5       12.35       32.17     20.02 o
   9  -1   5        0.00        9.32     23.65 o
  10  -1   5      174.99      233.77     31.23 o
 -11   0   5       44.06       75.11     34.29 o
 -10   0   5        0.26       -0.21     22.19 o
  -9   0   5       64.15       83.77     18.69 o
  -8   0   5      875.01      851.02     32.84 o
  -7   0   5      260.36      295.18     20.85 o
  -6   0   5      454.33      495.88     14.34 o
  -5   0   5      140.40      145.79      7.95 o
  -4   0   5    24798.54    25531.29    304.55 o
  -3   0   5     3660.55     3852.24     44.57 o
  -2   0   5     1554.59     1682.28     19.39 o
  -1   0   5     1611.73     1577.98     20.05 o
   0   0   5    10917.72    10460.46    120.66 o
   1   0   5     3793.47     3675.11     50.56 o
   2   0   5     6363.81     6124.87     77.06 o
   3   0   5     1588.32     1630.71     33.16 o
   4   0   5       63.62       43.24      8.73 o
   5   0   5       55.09       51.68     11.28 o
   6   0   5       11.65       20.21     12.53 o
   7   0   5      418.23      495.21     29.70 o
   8   0   5       10.84       17.42     20.62 o
   9   0   5        0.13      -15.80     23.67 o
  10   0   5        6.00      -10.16     31.72 o
 -11   1   5      390.05      430.33     51.76 o
 -10   1   5       72.35       64.17     21.76 o
  -9   1   5       67.54       87.08     18.06 o
  -8   1   5      290.59      327.77     18.54 o
  -7   1   5       17.46       13.36      9.14 o
  -6   1   5      601.50      531.55     15.80 o
  -5   1   5        9.06       14.98      5.90 o
  -4   1   5     1298.05     1438.93     21.66 o
  -3   1   5        5.38        9.61      3.54 o
  -2   1   5     5058.00     5005.78     51.56 o
  -1   1   5      628.76      538.39      9.31 o
   0   1   5    18981.76    19401.35    200.55 o
   1   1   5     1847.29     1927.56     26.85 o
   2   1   5     2412.17     2308.39     40.42 o
   3   1   5        2.18        6.14      6.80 o
   4   1   5       80.10       81.37     10.65 o
   5   1   5        0.76        9.40     10.06 o
   6   1   5       11.60       -9.38     15.55 o
   7   1   5     1131.21     1202.38     45.81 o
   8   1   5       85.62       92.44     25.91 o
   9   1   5        1.11       42.43     31.76 o
  10   1   5       78.60      100.52     34.87 o
 -11   2   5       46.94       57.30     33.03 o
 -10   2   5       51.02       77.90     18.79 o
  -9   2   5      535.18      547.94     21.66 o
  -8   2   5       91.16      100.26     11.57 o
  -7   2   5      437.21      487.73     16.39 o
  -6   2   5      483.83      538.66     15.46 o
  -5   2   5       43.99       24.13      6.65 o
  -4   2   5       49.44       58.80      5.28 o
  -3   2   5     3844.95     3455.32     45.82 o
  -2   2   5     1621.62     1624.42     22.46 o
  -1   2   5     5369.30     5337.34     62.58 o
   0   2   5     7292.38     7394.28     96.02 o
   1   2   5       24.44       28.17      4.45 o
   2   2   5        3.52        1.34      4.64 o
   3   2   5      295.86      344.40     13.35 o
   4   2   5       59.34       45.46      7.50 o
   5   2   5      993.07     1038.96     23.40 o
   6   2   5        7.09        2.45     16.66 o
   7   2   5        0.52      -20.04     20.04 o
   8   2   5      165.05      191.55     32.84 o
   9   2   5      235.25      258.77     53.18 o
 -11   3   5        0.09      -21.86     21.86 o
 -10   3   5       15.98       28.18     22.05 o
  -9   3   5      498.05      497.03     28.79 o
  -8   3   5      354.23      343.47     15.14 o
  -7   3   5      333.61      365.63     15.56 o
  -6   3   5      103.99      112.07      8.63 o
  -5   3   5      375.27      383.28     11.03 o
  -4   3   5     3422.15     3368.39     47.68 o
  -3   3   5      506.61      452.22      9.34 o
  -2   3   5       78.68       86.96      5.35 o
  -1   3   5     1562.06     1699.20     24.99 o
   0   3   5     1769.21     2020.74     29.67 o
   1   3   5      751.18      746.27     16.66 o
   2   3   5     1220.16     1311.35     24.05 o
   3   3   5      276.76      264.55     11.55 o
   4   3   5     1657.71     1700.22     43.93 o
   5   3   5       63.37       61.82     14.55 o
   6   3   5      121.64      101.57     24.09 o
   7   3   5      110.81      146.86     29.45 o
   8   3   5      125.72       97.18     42.52 o
   9   3   5        0.10       40.11     43.00 o
 -11   4   5      115.41       91.23     21.84 o
 -10   4   5      142.77      129.08     21.85 o
  -9   4   5        5.51       15.64     13.53 o
  -8   4   5       38.52       50.30     11.70 o
  -7   4   5       33.61       43.18      9.53 o
  -6   4   5     1218.49     1260.17     24.80 o
  -5   4   5      134.83      115.34      8.89 o
  -4   4   5     3365.09     3497.06     45.05 o
  -3   4   5      361.42      386.57      8.64 o
  -2   4   5     4689.81     4756.42     67.03 o
  -1   4   5      231.46      209.48      6.20 o
   0   4   5     3385.46     3405.87     46.87 o
   1   4   5        2.71       10.81      6.12 o
   2   4   5        1.34       -2.23      6.73 o
   3   4   5        2.40       -3.92      7.68 o
   4   4   5        1.99       -8.55      9.89 o
   5   4   5      324.65      321.93     24.21 o
   6   4   5      203.31      200.74     38.37 o
   7   4   5        7.65       34.91     35.61 o
   8   4   5      111.13      112.17     44.88 o
 -11   5   5      100.36      113.41     21.86 o
 -10   5   5       60.29       76.22     17.17 o
  -9   5   5        0.85      -13.59     13.59 o
  -8   5   5      397.30      389.88     17.39 o
  -7   5   5      616.25      549.66     28.19 o
  -6   5   5       26.91       32.22      7.33 o
  -5   5   5      129.63      128.34      8.92 o
  -4   5   5       89.04       96.94      6.18 o
  -3   5   5      130.31      158.16      6.52 o
  -2   5   5       64.83       51.59      5.00 o
  -1   5   5       13.29       -0.86      5.18 o
   0   5   5       49.56       74.02      5.92 o
   1   5   5       28.94       26.66      7.24 o
   2   5   5      892.52      857.98     20.69 o
   3   5   5       68.87       56.24     11.10 o
   4   5   5      162.08      127.19     22.67 o
   5   5   5        0.56        8.91     27.75 o
   6   5   5       41.70       58.99     36.57 o
   7   5   5       17.10       46.97     37.97 o
 -11   6   5        2.76        6.74     19.21 o
 -10   6   5        2.57       11.96     15.96 o
  -9   6   5       32.50       10.11     20.09 o
  -8   6   5       20.09       11.44     11.59 o
  -7   6   5      359.75      393.45     21.97 o
  -6   6   5      581.83      550.69     15.70 o
  -5   6   5       35.07       23.29      6.28 o
  -4   6   5      156.19      124.81      6.35 o
  -3   6   5      345.95      349.34     11.57 o
  -2   6   5       25.27       38.10      6.45 o
  -1   6   5      317.43      313.66     10.94 o
   0   6   5     3756.90     3540.92     62.83 o
   1   6   5      285.69      327.16     11.67 o
   2   6   5      508.10      460.32     20.52 o
   3   6   5      311.80      265.42     21.20 o
   4   6   5      220.03      240.78     26.94 o
   5   6   5      109.93      107.36     35.13 o
   6   6   5        4.22       13.07     36.49 o
   7   6   5       36.75       94.65     41.69 o
 -10   7   5       16.76       14.54     16.18 o
  -9   7   5      139.85      121.87     15.13 o
  -8   7   5        9.05       -4.83     11.19 o
  -7   7   5        2.75       -9.60      9.60 o
  -6   7   5        3.18       -0.20      7.57 o
  -5   7   5       23.08        6.96      5.82 o
  -4   7   5        3.70        3.08      6.08 o
  -3   7   5       52.40       67.31     12.90 o
  -2   7   5        0.31        5.08      6.50 o
  -1   7   5      805.62      798.53     21.97 o
   0   7   5       35.18       38.13     11.61 o
   2   7   5       52.84       82.68     28.62 o
   3   7   5       54.82       51.08     20.82 o
   4   7   5        3.50       -9.22     29.76 o
   5   7   5       95.71      121.74     41.42 o
   6   7   5       20.34       40.64     40.07 o
 -10   8   5        3.64      -16.95     28.25 o
  -9   8   5       16.15       15.82     13.63 o
  -8   8   5      211.12      185.38     14.39 o
  -7   8   5        3.43       -9.61      9.61 o
  -6   8   5      142.61      155.66      9.04 o
  -5   8   5      436.59      430.11     14.74 o
  -4   8   5      120.13      140.15     13.01 o
  -3   8   5     1771.45     1611.44     96.96 o
  -2   8   5       97.14       80.46      8.42 o
  -1   8   5        7.44       34.13     11.98 o
   0   8   5       81.44       57.39     10.56 o
   1   8   5       19.05       -2.68     10.08 o
   2   8   5       81.54      134.80     20.71 o
   3   8   5        3.46      -21.05     21.05 o
   4   8   5       77.58       76.03     37.54 o
   5   8   5       13.60        7.58     27.95 o
  -9   9   5       12.97       10.23     23.27 o
  -8   9   5        1.02       16.13     12.96 o
  -7   9   5      193.99      225.23     16.87 o
  -6   9   5       38.61       55.06     11.78 o
  -5   9   5       15.47       18.46      9.46 o
  -4   9   5       15.97       14.81     36.53 o
  -3   9   5        1.18        0.66     38.54 o
  -2   9   5        0.56       -0.20     14.43 o
  -1   9   5       24.43       35.75     13.22 o
   0   9   5        0.92       -5.50     10.01 o
   1   9   5       25.99       28.26     12.92 o
   2   9   5        0.14       24.52     16.73 o
   3   9   5       68.13       82.81     24.48 o
  -7  10   5        0.42        1.24     11.22 o
  -6  10   5       39.44       21.76     11.74 o
  -5  10   5        9.87       13.85     23.71 o
  -4  10   5       12.69       26.92     41.07 o
  -3  10   5        5.62       29.23     42.60 o
  -2  10   5        1.92       16.88     11.53 o
  -1  10   5        0.22       -5.87     11.63 o
   0  10   5        3.62        5.14     14.50 o
   1  10   5        5.63       -2.70     33.48 o
   2  10   5       25.26       29.54     28.49 o
  -5  11   5       19.76       -2.67     46.80 o
  -4  11   5       11.58        5.24     45.97 o
  -3  11   5       49.48       28.71     52.00 o
  -2  11   5        2.24       26.17     21.45 o
  -2 -11   6        0.48       -1.55     21.98 o
  -1 -11   6       38.96       51.96     18.64 o
   0 -11   6        9.47       20.03     25.09 o
   1 -11   6       21.31       25.55     16.10 o
   2 -11   6       51.63       47.16     16.62 o
   3 -11   6       41.22       40.93     27.11 o
   4 -11   6        3.79       -5.24     25.43 o
   5 -11   6       35.92       17.44     16.12 o
  -4 -10   6       96.21       94.30     28.87 o
  -3 -10   6        1.11        5.15     22.33 o
  -2 -10   6       10.15       23.19     22.98 o
  -1 -10   6        4.98       30.20     21.07 o
   0 -10   6      257.91      250.82     20.01 o
   1 -10   6        2.12      -13.94     13.94 o
   2 -10   6       97.45       89.28     16.49 o
   3 -10   6       44.21       47.45     19.84 o
   4 -10   6       99.08      154.89     37.86 o
   5 -10   6       59.39       54.05     18.23 o
   6 -10   6        6.00       -0.36     19.58 o
   7 -10   6      104.84      131.61     25.58 o
  -5  -9   6        9.63      -11.67     25.71 o
  -4  -9   6        0.47       20.80     22.75 o
  -3  -9   6      156.93      181.14     21.47 o
  -2  -9   6      133.22      133.25     27.81 o
  -1  -9   6      107.27      160.76     19.09 o
   0  -9   6      990.68      907.74     34.96 o
   1  -9   6      129.64       88.18     14.11 o
   2  -9   6      180.03      201.53     18.42 o
   3  -9   6      117.78      109.10     18.64 o
   4  -9   6       59.66       74.67     16.99 o
   5  -9   6      522.86      534.27     28.91 o
   6  -9   6       29.89       67.93     27.52 o
   7  -9   6        0.96      -16.48     20.80 o
   8  -9   6        0.33       15.78     22.33 o
  -6  -8   6       42.93        6.64     34.26 o
  -5  -8   6       36.91       33.55     24.46 o
  -4  -8   6      152.77      130.97     24.39 o
  -3  -8   6      197.12      167.39     19.96 o
  -2  -8   6       25.10       33.85     12.96 o
  -1  -8   6      604.43      525.17     18.79 o
   0  -8   6       38.05       19.27     11.28 o
   1  -8   6       44.00       54.33     12.09 o
   2  -8   6      290.15      297.53     15.62 o
   3  -8   6     1843.21     1773.89     49.47 o
   4  -8   6       69.12       26.31     16.26 o
   5  -8   6       11.89       12.53     17.10 o
   6  -8   6       84.37       84.08     20.47 o
   7  -8   6       46.66       53.64     21.27 o
   8  -8   6       63.39       48.84     22.93 o
   9  -8   6        8.21       15.02     37.76 o
  -7  -7   6        1.99       22.20     37.93 o
  -6  -7   6       99.13       74.79     55.69 o
  -5  -7   6       27.45       27.67     22.20 o
  -4  -7   6       45.06       69.94     20.36 o
  -3  -7   6      142.13      110.92     14.85 o
  -2  -7   6        9.53       21.97     10.21 o
  -1  -7   6       35.62       35.77      7.96 o
   0  -7   6     2131.73     2198.14     35.84 o
   1  -7   6      638.07      579.14     14.14 o
   2  -7   6     1132.89     1218.02     23.28 o
   3  -7   6      776.63      730.88     23.61 o
   4  -7   6      705.12      629.55     28.33 o
   5  -7   6       63.25       40.19     16.65 o
   6  -7   6      171.21      170.44     21.46 o
   7  -7   6      214.73      197.04     24.20 o
   8  -7   6       20.56       -3.68     20.29 o
   9  -7   6       90.30       97.18     30.60 o
  -8  -6   6       82.57      106.93     44.57 o
  -7  -6   6      144.20      114.22     40.11 o
  -6  -6   6      326.26      359.11    112.54 o
  -5  -6   6       29.65       51.99     17.47 o
  -4  -6   6      193.03      143.42     13.98 o
  -3  -6   6       39.90       21.14      9.53 o
  -2  -6   6        7.35       -2.56      6.48 o
  -1  -6   6       77.27       66.19      6.96 o
   0  -6   6      563.78      596.06     15.19 o
   1  -6   6       34.86       46.43      6.68 o
   2  -6   6       55.69       37.67      7.36 o
   3  -6   6       62.06       46.78      9.06 o
   4  -6   6       55.16       67.35     10.32 o
   5  -6   6      192.51      145.89     18.37 o
   6  -6   6      327.05      326.72     23.78 o
   7  -6   6      283.07      284.27     24.73 o
   8  -6   6       66.76       25.40     21.14 o
   9  -6   6        3.75       12.57     27.05 o
  10  -6   6        2.66      -25.96     28.68 o
  -9  -5   6       16.87       17.43     40.73 o
  -8  -5   6        0.01        6.42     34.91 o
  -7  -5   6        7.46      -28.62     28.62 o
  -6  -5   6        0.09        3.49     16.05 o
  -5  -5   6       73.68       65.40     12.86 o
  -4  -5   6      533.06      557.16     16.60 o
  -3  -5   6      123.60      135.33      8.40 o
  -2  -5   6     1712.39     1695.86     27.33 o
  -1  -5   6      115.77      141.13      7.04 o
   0  -5   6     2384.84     2116.01     34.39 o
   1  -5   6        8.04        3.97      5.38 o
   2  -5   6      966.44      878.93     21.01 o
   3  -5   6      140.87      158.63     10.51 o
   4  -5   6       45.72       33.25      9.16 o
   5  -5   6       16.57       37.73     10.13 o
   6  -5   6      131.44      178.76     17.44 o
   7  -5   6     1001.60      859.20     37.32 o
   8  -5   6      151.59      194.13     28.98 o
   9  -5   6       85.45       63.97     30.00 o
  10  -5   6       88.69       81.65     31.69 o
 -10  -4   6      111.85      173.34     52.96 o
  -9  -4   6       83.08      103.87     42.78 o
  -8  -4   6       67.56       33.27     25.44 o
  -7  -4   6     1163.60     1160.20     54.62 o
  -6  -4   6      146.25      153.51     17.02 o
  -5  -4   6      150.51      150.62     10.77 o
  -4  -4   6       33.39       28.99      7.73 o
  -3  -4   6      242.36      230.06     11.50 o
  -2  -4   6      434.68      390.51     11.05 o
  -1  -4   6     5707.84     5865.73     69.65 o
   1  -4   6     2382.92     2720.77     41.99 o
   2  -4   6      809.88      890.83     20.86 o
   3  -4   6      218.19      191.07     12.98 o
   4  -4   6        2.29       -2.12      8.70 o
   5  -4   6      700.89      747.98     24.33 o
   6  -4   6      361.72      425.63     19.82 o
   7  -4   6      116.01      101.85     16.86 o
   8  -4   6      294.84      283.48     32.46 o
   9  -4   6        0.76      -18.19     35.48 o
  10  -4   6      148.59      180.56     36.28 o
 -10  -3   6        9.26       31.13     30.11 o
  -9  -3   6       11.93       22.19     25.78 o
  -8  -3   6       61.79       95.69     21.67 o
  -7  -3   6       62.66       58.50     18.95 o
  -6  -3   6      197.77      193.61     11.92 o
  -5  -3   6     2204.44     2339.37     40.15 o
  -4  -3   6      144.74      143.45      8.23 o
  -3  -3   6     8303.55     8296.93     97.54 o
  -2  -3   6     2665.86     2599.04     33.56 o
  -1  -3   6     2880.77     3369.39     39.86 o
   0  -3   6     1520.11     1618.03     22.55 o
   2  -3   6     1850.73     1834.37     31.49 o
   3  -3   6     4190.20     4215.23     68.85 o
   4  -3   6        0.75       -6.66      6.66 o
   5  -3   6      282.20      282.34     14.40 o
   6  -3   6       11.89       -2.60     13.25 o
   7  -3   6      586.30      597.60     27.40 o
   8  -3   6        7.54       14.54     19.60 o
   9  -3   6      174.44      250.01     35.60 o
  10  -3   6        8.27       -9.98     32.51 o
 -10  -2   6       67.46       64.98     31.04 o
  -9  -2   6       16.92       29.54     20.59 o
  -8  -2   6       18.13        1.67     16.99 o
  -7  -2   6       72.13      104.85     14.38 o
  -6  -2   6      221.72      224.93     13.02 o
  -5  -2   6      512.38      524.67     13.67 o
  -4  -2   6     1003.93     1109.14     19.42 o
  -3  -2   6     1318.61     1317.28     23.57 o
  -2  -2   6     1033.65     1138.77     15.71 o
  -1  -2   6      100.42      117.71      5.16 o
   0  -2   6     6606.69     6399.27     75.83 o
   1  -2   6      839.82      713.12     14.41 o
   2  -2   6     1131.59      980.47     20.24 o
   3  -2   6     7332.45     7077.15    103.54 o
   4  -2   6      161.47      113.71      8.22 o
   5  -2   6      242.06      178.04     15.90 o
   6  -2   6      398.70      440.01     22.44 o
   7  -2   6      395.06      352.17     23.67 o
   8  -2   6      406.96      435.14     30.86 o
   9  -2   6       21.35       42.84     24.21 o
  10  -2   6        7.86        4.92     33.58 o
 -11  -1   6       76.13       92.05     35.65 o
 -10  -1   6        5.28      -16.75     22.08 o
  -9  -1   6       65.49       60.99     21.56 o
  -8  -1   6       11.82       15.97     14.60 o
  -7  -1   6      516.55      526.65     16.65 o
  -6  -1   6      449.46      450.73     14.03 o
  -5  -1   6       19.92       25.38      6.47 o
  -4  -1   6      326.68      295.53      8.91 o
  -3  -1   6     1005.36     1057.74     20.23 o
  -2  -1   6     8104.83     7998.09     78.60 o
  -1  -1   6     1511.03     1645.34     19.79 o
   0  -1   6     5106.11     5381.34     64.73 o
   1  -1   6     3872.53     3896.22     48.55 o
   2  -1   6     1431.09     1402.32     24.52 o
   3  -1   6     1318.04     1343.19     27.41 o
   4  -1   6      232.34      214.96     13.09 o
   5  -1   6      951.48      985.65     42.40 o
   6  -1   6       84.63       85.22     15.71 o
   7  -1   6       79.03       63.91     19.51 o
   8  -1   6      159.25      124.67     24.00 o
   9  -1   6       69.64       43.34     24.69 o
  10  -1   6      291.91      318.70     89.22 o
 -11   0   6      221.63      243.85     38.38 o
 -10   0   6       48.13       34.79     22.81 o
  -9   0   6       54.27       45.16     17.07 o
  -8   0   6      695.97      680.43     28.15 o
  -7   0   6      426.19      417.48     26.15 o
  -6   0   6      227.48      288.40     12.31 o
  -5   0   6      115.02      108.23      8.30 o
  -4   0   6     1727.60     1976.94     30.50 o
  -3   0   6     3250.54     3001.48     35.89 o
  -2   0   6     6722.73     7102.39     75.67 o
  -1   0   6     3139.65     3473.14     40.84 o
   0   0   6     3127.52     3433.37     45.25 o
   1   0   6      141.43      160.85      9.34 o
   2   0   6     2808.40     2950.37     40.56 o
   3   0   6     1366.69     1425.60     28.90 o
   4   0   6     3187.05     3214.04     55.41 o
   5   0   6        7.27        2.95     11.00 o
   6   0   6       32.20       49.33     15.54 o
   7   0   6        0.39       -0.97     18.53 o
   8   0   6      210.29      271.10     34.50 o
   9   0   6       81.49       78.83     25.77 o
  10   0   6        3.73      -30.87     30.87 o
 -11   1   6       17.26       24.09     30.35 o
 -10   1   6        0.04      -20.45     20.45 o
  -9   1   6        0.02       -4.10     15.10 o
  -8   1   6      427.13      454.11     26.28 o
  -7   1   6      222.81      211.38     12.34 o
  -6   1   6      139.26      137.26      9.72 o
  -5   1   6        3.29       10.87      6.12 o
  -4   1   6      142.30      161.62      7.35 o
  -3   1   6      809.33      765.66     12.85 o
  -2   1   6      832.31      781.49     12.74 o
  -1   1   6     6848.96     7132.88     79.55 o
   0   1   6     2911.81     2779.01     35.49 o
   1   1   6     6254.82     6690.90     83.21 o
   2   1   6      162.67      194.00      9.90 o
   3   1   6     1463.72     1459.45     43.89 o
   4   1   6      515.62      543.16     17.82 o
   5   1   6       22.64       34.24     11.04 o
   6   1   6       73.77       71.85     19.04 o
   7   1   6     1099.15      947.73     41.35 o
   8   1   6       86.45       69.28     23.70 o
   9   1   6        0.36      -28.51     28.51 o
 -11   2   6      199.99      161.95     32.34 o
 -10   2   6       30.10        3.64     16.84 o
  -9   2   6      214.91      228.77     16.81 o
  -8   2   6      423.16      433.92     18.44 o
  -7   2   6      320.45      345.53     15.52 o
  -6   2   6       29.37       21.53      8.02 o
  -5   2   6      344.07      381.28     11.92 o
  -4   2   6     1571.86     1675.61     26.50 o
  -3   2   6     2247.35     2199.44     29.96 o
  -2   2   6      918.66      953.96     15.26 o
  -1   2   6      226.57      188.74     10.77 o
   0   2   6     1140.70     1252.31     20.78 o
   1   2   6      501.98      527.08     11.91 o
   2   2   6       80.33      101.34      6.46 o
   3   2   6     1021.50     1118.39     22.48 o
   4   2   6        5.85        2.43      7.16 o
   5   2   6        3.68      -11.32     11.32 o
   6   2   6       55.17       58.22     19.16 o
   7   2   6       95.24       53.04     26.37 o
   8   2   6      248.00      253.79     35.85 o
   9   2   6      218.16      273.15     59.38 o
 -11   3   6      196.06      260.06     41.66 o
 -10   3   6      205.73      215.64     22.38 o
  -9   3   6       16.96       -3.73     13.67 o
  -8   3   6       64.56       65.77     11.18 o
  -7   3   6     1545.40     1515.38     36.41 o
  -6   3   6      325.41      367.63     12.22 o
  -5   3   6     1141.16     1088.31     20.10 o
  -4   3   6     1809.57     1826.14     27.94 o
  -3   3   6     1010.84     1019.39     17.46 o
  -2   3   6      474.76      443.53      9.67 o
  -1   3   6      117.64      150.35      8.23 o
   0   3   6     2171.23     2126.81     34.00 o
   1   3   6     1153.44      976.18     19.62 o
   2   3   6      189.20      183.42      9.47 o
   3   3   6      169.32      173.34     11.58 o
   4   3   6       75.55       81.36     11.42 o
   5   3   6      108.48      141.50     17.98 o
   6   3   6        1.90       -4.00     23.62 o
   7   3   6       20.82       18.44     34.87 o
   8   3   6       19.98       53.97     40.94 o
 -11   4   6       24.99       31.47     20.17 o
 -10   4   6       10.48      -10.49     17.07 o
  -9   4   6        0.02      -13.58     13.61 o
  -8   4   6       15.48       26.00     12.79 o
  -7   4   6        7.01       -4.87      8.66 o
  -6   4   6      174.78      172.19     10.37 o
  -5   4   6       30.63       16.00      5.83 o
  -4   4   6     2101.69     1953.38     27.45 o
  -3   4   6       54.83       45.77      6.30 o
  -2   4   6      717.82      687.31     12.21 o
  -1   4   6       36.45       35.16      5.06 o
   0   4   6     7696.02     7944.01    103.89 o
   1   4   6      247.19      240.56     10.08 o
   2   4   6      575.18      623.32     20.06 o
   3   4   6      513.26      541.13     16.59 o
   4   4   6       50.31       51.90     15.85 o
   5   4   6      272.47      302.03     31.05 o
   6   4   6      184.25      205.02     40.33 o
   7   4   6       32.80       24.99     39.63 o
   8   4   6       49.78       83.94     44.44 o
 -11   5   6        1.67       14.18     19.74 o
 -10   5   6       97.74      111.15     34.16 o
  -9   5   6        3.30       -1.08     14.07 o
  -8   5   6      166.37      185.16     14.24 o
  -7   5   6      746.20      702.85     20.99 o
  -6   5   6      345.65      355.51     10.96 o
  -5   5   6       53.21       57.47      7.99 o
  -4   5   6     2200.18     2333.82     33.92 o
  -3   5   6      133.02      135.46      7.17 o
  -2   5   6     2059.88     1992.26     31.45 o
  -1   5   6      118.78      109.02      7.54 o
   0   5   6       59.48       42.78      6.38 o
   1   5   6      429.51      435.13     12.52 o
   2   5   6      262.44      294.43     12.07 o
   3   5   6       57.68       78.79     21.75 o
   4   5   6      143.74      167.77     25.00 o
   5   5   6       34.31       94.17     33.08 o
   6   5   6       17.22       32.90     33.69 o
   7   5   6       46.21      133.49     45.79 o
 -11   6   6       89.72      112.07     22.34 o
 -10   6   6        1.86       -1.45     15.91 o
  -9   6   6       25.38       36.50     14.87 o
  -8   6   6       53.18       45.78     15.35 o
  -7   6   6       23.92       48.91     10.52 o
  -6   6   6      457.21      465.99     14.13 o
  -5   6   6     1556.32     1548.17     25.10 o
  -4   6   6      496.72      433.35     11.12 o
  -3   6   6     1182.86     1133.07     19.99 o
  -2   6   6        2.82        3.67      5.61 o
  -1   6   6        8.54       11.68      7.00 o
   0   6   6      186.06      206.78     10.97 o
   1   6   6       36.95       38.86     10.27 o
   2   6   6        2.22        7.30     10.58 o
   3   6   6        6.05       16.70     19.44 o
   4   6   6      110.14       89.05     34.35 o
   5   6   6        4.81      -13.98     31.64 o
   6   6   6       33.00       10.31     37.71 o
 -10   7   6        6.44      -12.08     15.94 o
  -9   7   6      269.46      261.49     17.19 o
  -8   7   6        1.15       -6.90     11.97 o
  -7   7   6      455.07      441.31     18.96 o
  -6   7   6       31.78       21.06      7.99 o
  -5   7   6       24.28       32.03      7.01 o
  -4   7   6      307.91      306.15     10.72 o
  -3   7   6      111.51      155.00      9.47 o
  -2   7   6       22.40       29.25      8.35 o
  -1   7   6        5.99        2.16      6.92 o
   0   7   6        3.73        2.73      9.10 o
   1   7   6      151.23      194.27     16.79 o
   2   7   6        3.75       15.97     15.86 o
   3   7   6       17.85       10.78     21.53 o
   4   7   6       38.87       45.18     35.22 o
   5   7   6       18.97       -0.66     35.66 o
  -9   8   6       37.17       22.20     15.97 o
  -8   8   6      171.40      160.39     13.98 o
  -7   8   6        4.15        7.34     10.04 o
  -6   8   6       57.18       81.96      8.26 o
  -5   8   6       74.91       93.87     14.21 o
  -4   8   6        2.77       -2.78      7.22 o
  -3   8   6       52.68       50.66      7.64 o
  -2   8   6        1.83       10.22     11.28 o
  -1   8   6       54.56       70.35     20.07 o
   0   8   6      125.42      117.75     10.52 o
   1   8   6        8.24       -3.71     12.62 o
   2   8   6        2.15      -10.21     16.16 o
   3   8   6       98.15       85.06     20.44 o
   4   8   6        2.81       47.28     37.58 o
  -8   9   6       22.12       38.51     11.80 o
  -7   9   6      434.25      411.94     17.73 o
  -6   9   6        4.06       -6.37     11.59 o
  -5   9   6       71.12       49.70     10.46 o
  -4   9   6       11.64       -0.71      8.98 o
  -3   9   6       40.63       52.19     13.18 o
  -2   9   6       48.64       24.89     11.40 o
  -1   9   6       31.47       20.12     11.87 o
   0   9   6       41.75       63.88     11.30 o
   1   9   6       22.55       20.05     15.67 o
   2   9   6        1.70       10.47     17.35 o
   3   9   6        2.01       37.78     24.25 o
  -7  10   6        3.77        1.08     14.89 o
  -6  10   6        0.04      -10.01     11.37 o
  -5  10   6       75.82       75.22     10.44 o
  -4  10   6      130.34      153.86     14.50 o
  -3  10   6      289.25      297.08     24.95 o
  -2  10   6       74.48       81.46     14.75 o
  -1  10   6        0.44       -9.97     12.78 o
   0  10   6       28.68       56.41     16.10 o
   1  10   6        5.18       13.25     15.79 o
  -4  11   6       29.00       22.72     54.18 o
  -3  11   6       12.28       44.18     50.51 o
  -2 -11   7      111.68       95.32     25.86 o
  -1 -11   7       77.26      101.81     20.04 o
   0 -11   7       47.05       30.89     17.67 o
   1 -11   7       92.08      108.34     18.53 o
   2 -11   7       11.65       -9.58     16.36 o
   3 -11   7       65.73       54.37     19.35 o
   4 -11   7       40.22       42.84     23.76 o
   5 -11   7        6.41       18.34     18.26 o
  -4 -10   7       77.66      153.50     56.22 o
  -3 -10   7        8.58       28.18     53.70 o
  -2 -10   7       10.44       -8.06     18.22 o
  -1 -10   7        6.60        6.01     16.42 o
   0 -10   7        0.11       14.91     16.43 o
   1 -10   7        7.46       34.79     16.11 o
   2 -10   7       30.25       17.48     16.73 o
   3 -10   7       78.33      110.32     15.72 o
   4 -10   7       31.16        9.09     20.17 o
   5 -10   7       37.45        0.83     18.79 o
   6 -10   7       72.95       57.48     22.79 o
   7 -10   7      134.89      167.07     33.81 o
  -5  -9   7        2.33      -12.77     26.08 o
  -4  -9   7        2.23      -15.44     22.79 o
  -3  -9   7       36.46        2.39     18.29 o
  -2  -9   7        0.58       -4.65     21.97 o
  -1  -9   7        6.20       18.95     13.27 o
   0  -9   7        2.38      -10.60     14.34 o
   1  -9   7      235.88      286.88     20.31 o
   2  -9   7       39.01       51.90     13.41 o
   3  -9   7      202.12      222.35     20.93 o
   4  -9   7        0.59       14.28     16.78 o
   5  -9   7       32.54       -1.63     20.08 o
   6  -9   7      122.97      129.27     23.98 o
   7  -9   7        0.28      -25.20     25.20 o
   8  -9   7       25.93       32.16     25.34 o
  -6  -8   7       22.54       18.70     36.97 o
  -5  -8   7        9.87       23.54     24.26 o
  -4  -8   7      329.36      339.69     32.42 o
  -3  -8   7       12.91       17.07     16.81 o
  -2  -8   7      154.58      136.80     15.53 o
  -1  -8   7       71.04       66.84     13.10 o
   0  -8   7      556.96      525.46     21.44 o
   1  -8   7       84.79       64.82     11.35 o
   2  -8   7      181.53      181.90     14.67 o
   3  -8   7        4.50       -9.40     14.51 o
   4  -8   7        6.70      -16.17     16.17 o
   5  -8   7      135.69       90.91     22.61 o
   6  -8   7       24.49       32.87     20.36 o
   7  -8   7        4.79       33.61     21.74 o
   8  -8   7       31.91       10.71     24.56 o
  -7  -7   7        0.09      -29.32     35.39 o
  -6  -7   7       18.79       59.08     35.70 o
  -5  -7   7       21.17       36.32     22.54 o
  -4  -7   7       11.44        3.71     16.35 o
  -3  -7   7      371.00      317.66     22.96 o
  -2  -7   7      287.60      308.08     15.59 o
  -1  -7   7      860.45      809.28     20.93 o
   0  -7   7      382.95      431.96     14.95 o
   1  -7   7     1033.01      953.76     19.65 o
   2  -7   7       21.88        5.44      8.57 o
   3  -7   7      139.35      157.61     18.27 o
   4  -7   7      205.92      236.08     21.21 o
   5  -7   7       93.63       92.30     18.78 o
   6  -7   7      145.85      173.42     22.06 o
   7  -7   7      544.21      546.71     32.69 o
   8  -7   7        1.47        3.94     28.45 o
   9  -7   7       35.33       85.52     31.29 o
  -8  -6   7       33.91       11.93     40.24 o
  -7  -6   7      366.26      366.96     51.61 o
  -6  -6   7      135.94      187.66     33.30 o
  -5  -6   7       63.18       39.32     20.70 o
  -4  -6   7      550.89      670.40     28.99 o
  -3  -6   7      546.48      524.71     16.08 o
  -2  -6   7     1406.24     1493.11     29.19 o
  -1  -6   7        6.16       -3.15      4.75 o
   0  -6   7      392.37      448.91     12.57 o
   1  -6   7      384.89      343.13     14.06 o
   2  -6   7      306.00      332.79     12.46 o
   3  -6   7      197.87      176.27     11.66 o
   4  -6   7      162.89      208.43     16.74 o
   5  -6   7      630.00      664.48     31.67 o
   6  -6   7       71.63       66.88     18.89 o
   7  -6   7      374.44      344.87     37.11 o
   8  -6   7       32.61       49.56     23.07 o
   9  -6   7       69.29       53.84     30.59 o
  -9  -5   7        0.10       22.59     44.00 o
  -8  -5   7        0.08      -34.21     34.21 o
  -7  -5   7        0.10       29.63     32.73 o
  -6  -5   7       17.01      -16.82     16.82 o
  -5  -5   7      180.07      175.49     18.91 o
  -4  -5   7     2932.97     2905.88     47.92 o
  -3  -5   7      249.42      243.34     10.16 o
  -2  -5   7       30.80       34.97      6.26 o
  -1  -5   7      229.99      208.47      8.46 o
   0  -5   7      971.99     1148.99     22.41 o
   1  -5   7      720.14      693.90     15.53 o
   2  -5   7     1113.87     1075.57     20.92 o
   3  -5   7      425.69      380.89     19.60 o
   4  -5   7        7.16       -1.50      9.19 o
   5  -5   7        0.10       13.47     11.49 o
   6  -5   7        0.62       -9.34     13.55 o
   7  -5   7      651.15      654.12     42.00 o
   8  -5   7        7.13       16.12     25.71 o
   9  -5   7        7.55       -1.53     29.35 o
  10  -5   7        0.01       -9.87     32.03 o
 -10  -4   7       32.79       10.84     43.00 o
  -9  -4   7       15.83       54.23     40.99 o
  -8  -4   7      359.94      370.25     35.72 o
  -7  -4   7      171.82      144.49     21.87 o
  -6  -4   7       49.57       49.64     15.12 o
  -5  -4   7       22.07       17.86      8.61 o
  -4  -4   7        0.70       -6.77      6.77 o
  -3  -4   7       30.50       28.90      5.12 o
  -2  -4   7        7.27       14.20      5.42 o
  -1  -4   7       20.90       25.30      5.11 o
   0  -4   7      555.41      441.45     11.85 o
   1  -4   7      791.80      747.80     17.32 o
   2  -4   7      337.14      305.32     11.89 o
   3  -4   7     1972.52     1806.02     38.27 o
   4  -4   7      205.86      195.00     12.41 o
   5  -4   7      305.86      239.00     16.08 o
   6  -4   7     1123.60      988.90     30.63 o
   7  -4   7       31.00       38.86     17.07 o
   8  -4   7      145.90      117.54     29.43 o
   9  -4   7       88.15       32.52     31.38 o
  10  -4   7       24.06      -20.46     31.03 o
 -10  -3   7       38.36       38.17     31.48 o
  -9  -3   7        9.49       -8.80     25.00 o
  -8  -3   7        6.39       23.54     18.99 o
  -7  -3   7     1437.08     1303.67     56.57 o
  -6  -3   7        0.38       14.26      9.80 o
  -5  -3   7      321.94      311.77     13.29 o
  -4  -3   7      965.81     1016.17     19.39 o
  -3  -3   7     1095.19     1121.54     19.58 o
  -2  -3   7      321.94      343.93      9.63 o
  -1  -3   7    13975.27    14467.06    165.92 o
   0  -3   7     1053.25     1102.94     17.62 o
   1  -3   7      599.71      541.43     14.80 o
   2  -3   7     1191.98     1110.29     25.49 o
   3  -3   7     4871.09     5113.58     82.77 o
   4  -3   7     1040.09     1155.43     25.82 o
   5  -3   7      104.41      105.04     10.52 o
   6  -3   7      205.59      199.32     16.54 o
   7  -3   7      418.19      539.45     27.18 o
   8  -3   7      138.35       83.25     23.49 o
   9  -3   7        1.52      -13.96     27.07 o
  10  -3   7      159.13      190.67     63.62 o
 -10  -2   7        3.42      -20.23     27.06 o
  -9  -2   7      293.38      341.22     29.39 o
  -8  -2   7       83.51       42.79     19.43 o
  -7  -2   7      931.54      960.79     33.18 o
  -6  -2   7      126.72      144.32     11.52 o
  -5  -2   7       29.90       24.56      7.42 o
  -3  -2   7      544.13      599.37     12.31 o
  -2  -2   7      714.05      733.63     12.74 o
  -1  -2   7      933.75      816.06     14.15 o
   0  -2   7      882.98     1051.50     18.17 o
   1  -2   7     4922.70     4746.59     65.75 o
   2  -2   7     2949.02     2923.77     46.52 o
   3  -2   7       11.58       20.66      6.47 o
   4  -2   7      262.87      215.29     13.84 o
   5  -2   7        0.94        2.06     10.88 o
   6  -2   7       21.68       -6.29     14.54 o
   7  -2   7        9.37       44.43     19.89 o
   8  -2   7       24.99        1.59     22.55 o
   9  -2   7        2.98      -27.01     27.01 o
  10  -2   7        6.26       16.98     35.67 o
 -11  -1   7        0.34        0.68     26.32 o
 -10  -1   7        4.57        0.25     22.04 o
  -9  -1   7        2.93      -12.71     19.55 o
  -8  -1   7       35.62       20.30     15.07 o
  -7  -1   7        3.63      -10.19     10.19 o
  -6  -1   7       11.74        9.03      8.28 o
  -5  -1   7      883.82      822.97     21.95 o
  -4  -1   7     3883.83     4119.22     61.70 o
  -3  -1   7       48.94       61.08      5.11 o
  -2  -1   7     3356.45     3131.31     36.03 o
  -1  -1   7     2531.02     2305.04     27.94 o
   0  -1   7     7055.83     7020.56     83.66 o
   1  -1   7      483.84      615.65     14.82 o
   2  -1   7      265.15      293.51     11.30 o
   4  -1   7      980.90     1094.27     26.47 o
   5  -1   7     2100.10     2126.76     46.27 o
   6  -1   7       56.45       52.35     16.76 o
   7  -1   7      617.57      549.45     32.65 o
   8  -1   7        1.98        6.58     21.82 o
   9  -1   7       16.93       53.65     26.33 o
  10  -1   7      134.95      205.03     41.67 o
 -11   0   7      436.46      416.02     43.84 o
 -10   0   7       10.00        8.16     22.21 o
  -9   0   7       13.53       24.21     16.85 o
  -8   0   7      513.49      466.44     24.43 o
  -7   0   7        0.15       -9.33      9.39 o
  -6   0   7       59.56       71.58      9.34 o
  -5   0   7      720.12      757.26     16.93 o
  -4   0   7     1457.54     1381.52     23.44 o
  -3   0   7     1502.14     1657.24     24.62 o
  -2   0   7     4117.02     4259.85     47.28 o
  -1   0   7      322.81      402.65      9.81 o
   0   0   7       19.44        7.57      5.61 o
   1   0   7     7052.32     7055.16     94.38 o
   2   0   7     1517.29     1514.67     25.01 o
   3   0   7      698.39      787.35     19.29 o
   4   0   7      265.45      277.50     14.14 o
   5   0   7       38.96       21.14     12.15 o
   6   0   7      715.85      744.47     34.58 o
   7   0   7        5.74      -12.43     18.75 o
   8   0   7      250.58      304.41     30.77 o
   9   0   7      132.14      158.79     60.67 o
 -11   1   7       36.63       44.74     24.33 o
 -10   1   7       62.43       87.56     23.54 o
  -9   1   7        0.53       -3.88     15.29 o
  -8   1   7      627.36      657.46     37.75 o
  -7   1   7     1190.19     1190.39     26.43 o
  -6   1   7      477.94      478.89     14.99 o
  -5   1   7     1436.29     1407.57     24.46 o
  -4   1   7     6438.86     6633.97     83.17 o
  -3   1   7     1408.71     1446.17     20.70 o
  -2   1   7       64.38       78.55      5.14 o
  -1   1   7     3678.48     3431.45     42.99 o
   0   1   7     4338.48     4453.06     57.55 o
   1   1   7     2712.94     2539.86     35.57 o
   2   1   7     3421.66     3288.42     44.62 o
   3   1   7       16.98       21.50      7.25 o
   4   1   7        1.98       16.14      7.84 o
   5   1   7        3.04        9.74     11.38 o
   6   1   7       30.51       41.24     19.13 o
   7   1   7      147.82      179.42     25.20 o
   8   1   7        9.59       14.59     28.32 o
   9   1   7        0.69       -3.58     50.27 o
 -11   2   7        2.36       -8.45     22.32 o
 -10   2   7        6.99        4.94     19.27 o
  -9   2   7       81.38       83.32     16.44 o
  -8   2   7      388.48      351.33     18.31 o
  -7   2   7      515.50      516.39     21.41 o
  -6   2   7       45.48       36.49      8.40 o
  -5   2   7       92.32       66.18      7.19 o
  -4   2   7     1059.33     1076.39     19.25 o
  -3   2   7     1674.67     1706.79     26.46 o
  -2   2   7     1383.81     1313.10     20.13 o
  -1   2   7    12336.82    12688.19    153.75 o
   0   2   7     5341.04     5641.21     71.54 o
   1   2   7       13.52       15.67      5.56 o
   2   2   7        5.94        1.07      6.04 o
   3   2   7      516.03      491.60     14.72 o
   4   2   7        2.59        0.27      9.16 o
   5   2   7       92.60      100.70     16.33 o
   6   2   7       76.63      110.18     21.78 o
   7   2   7       83.18      102.90     28.18 o
   8   2   7       46.32       46.70     29.88 o
   9   2   7       53.76       26.39     48.63 o
 -11   3   7       14.52       30.61     19.55 o
 -10   3   7      194.67      261.67     23.36 o
  -9   3   7       12.70       -0.60     14.13 o
  -8   3   7      543.68      558.21     24.62 o
  -7   3   7     1123.87     1140.30     25.44 o
  -6   3   7      139.77      165.72      9.22 o
  -5   3   7      417.50      395.14     11.73 o
  -4   3   7     6895.45     6773.76     89.68 o
  -3   3   7     2567.82     2459.40     36.96 o
  -2   3   7      505.73      524.07     11.50 o
  -1   3   7      462.96      551.27     13.20 o
   0   3   7      786.94      761.68     17.48 o
   1   3   7     1454.97     1383.65     25.78 o
   2   3   7       72.23       59.72      7.76 o
   3   3   7      506.50      519.74     19.55 o
   4   3   7      170.54      209.93     21.43 o
   5   3   7      269.02      243.69     27.67 o
   6   3   7        1.26        5.76     22.81 o
   7   3   7      178.36      222.98     48.11 o
   8   3   7        9.08      -10.36     43.13 o
 -11   4   7      175.19      191.72     24.27 o
 -10   4   7        0.01       -5.77     17.16 o
  -9   4   7       77.97      107.24     16.33 o
  -8   4   7      283.90      263.60     20.48 o
  -7   4   7      110.75      123.52     10.99 o
  -6   4   7        2.13        4.66      4.33 o
  -5   4   7      970.72      980.68     17.77 o
  -4   4   7       36.76       58.25      5.94 o
  -3   4   7      963.35     1005.80     17.77 o
  -2   4   7      612.74      621.49     12.50 o
  -1   4   7     1515.76     1492.41     24.37 o
   0   4   7      124.89      109.69      7.78 o
   1   4   7      297.18      266.93     11.14 o
   2   4   7      410.38      474.33     15.06 o
   3   4   7       94.32       81.19     11.38 o
   4   4   7      360.31      388.02     25.96 o
   5   4   7        4.28       10.27     32.12 o
   6   4   7        2.55      -13.94     35.44 o
   7   4   7        1.58       63.40     43.70 o
   8   4   7        9.16       -1.75     45.36 o
 -11   5   7      129.32      155.79     28.64 o
 -10   5   7        1.05      -10.64     15.66 o
  -9   5   7       25.24       22.60     14.40 o
  -8   5   7        5.09       -3.43     11.27 o
  -7   5   7        0.07       -3.54      9.98 o
  -6   5   7        2.71        1.29      8.19 o
  -5   5   7      414.89      447.95     11.32 o
  -4   5   7      641.18      667.14     14.58 o
  -3   5   7       54.11       50.51      6.85 o
  -2   5   7      719.53      693.61     16.03 o
  -1   5   7       85.36       83.37      6.35 o
   0   5   7      264.77      298.30     10.47 o
   1   5   7      474.07      446.84     13.34 o
   2   5   7      989.83      920.40     26.28 o
   3   5   7      739.15      706.13     31.60 o
   4   5   7      282.34      248.07     27.84 o
   5   5   7       78.00       45.53     34.96 o
   6   5   7        6.39      -32.51     32.51 o
   7   5   7       40.99      127.68     46.41 o
 -11   6   7       69.71      109.59     46.01 o
 -10   6   7       23.65       22.96     16.14 o
  -9   6   7      136.70      135.87     17.22 o
  -8   6   7       47.86       45.32     12.38 o
  -7   6   7       13.51        3.93     10.22 o
  -6   6   7      379.60      388.25     13.32 o
  -5   6   7      247.05      294.16     10.25 o
  -4   6   7       65.64       78.26      6.98 o
  -3   6   7        3.43        9.42      7.75 o
  -2   6   7      435.18      393.57     11.95 o
  -1   6   7       61.31       61.49      9.39 o
   0   6   7      272.90      222.24     12.02 o
   1   6   7      940.51      985.86     27.11 o
   2   6   7       64.20       74.73     14.38 o
   3   6   7      312.44      347.76     24.18 o
   4   6   7       12.06       19.71     31.59 o
   5   6   7        1.87       26.13     35.18 o
   6   6   7       81.09       56.11     42.30 o
 -10   7   7       35.69       41.74     17.23 o
  -9   7   7      408.78      411.53     22.20 o
  -8   7   7        5.04        1.40     11.42 o
  -7   7   7      893.03      866.35     23.29 o
  -6   7   7       82.79       74.93     10.00 o
  -5   7   7       18.88       15.46      7.12 o
  -4   7   7      126.18      127.13      8.28 o
  -3   7   7       18.75       39.80     11.57 o
  -2   7   7       23.84       34.16      6.86 o
  -1   7   7      937.65      975.93     35.99 o
   0   7   7      111.28      122.75     13.11 o
   1   7   7        3.19       -3.25     12.93 o
   2   7   7        0.01        5.15     16.06 o
   3   7   7       20.83       17.80     18.21 o
   4   7   7      139.55      121.64     28.13 o
   5   7   7       10.71       -7.73     39.11 o
  -9   8   7        3.94        8.24     13.55 o
  -8   8   7        0.14        8.66     11.56 o
  -7   8   7       83.84       68.48     10.96 o
  -6   8   7       17.60       11.73      7.77 o
  -5   8   7      202.73      187.17     11.78 o
  -4   8   7      732.46      747.66     19.97 o
  -3   8   7      499.96      497.40     19.15 o
  -2   8   7      324.67      334.09     29.85 o
  -1   8   7      196.25      169.17     10.98 o
   0   8   7       71.44       97.81     12.07 o
   1   8   7        0.15        1.89     12.98 o
   2   8   7       54.48       71.30     18.78 o
   3   8   7        4.69      -21.66     21.66 o
   4   8   7        0.01       -3.96     26.51 o
  -8   9   7        3.34        5.46     11.77 o
  -7   9   7       70.30       67.96     12.95 o
  -6   9   7       34.08       34.10     12.90 o
  -5   9   7       25.62        8.87      8.78 o
  -4   9   7        3.20        6.90     10.33 o
  -3   9   7        0.08      -23.35     47.04 o
  -2   9   7        1.10        5.68     12.92 o
  -1   9   7       18.44        6.29     20.60 o
   0   9   7        3.74       14.61     12.07 o
   1   9   7        1.41       17.16     16.21 o
   2   9   7       26.17       14.65     19.17 o
  -7  10   7       25.73       27.87     14.27 o
  -6  10   7        0.08       15.79     12.14 o
  -5  10   7      100.49       90.45     29.86 o
  -4  10   7       29.52       28.82     14.46 o
  -3  10   7      327.68      308.19     28.23 o
  -2  10   7        3.99       20.02     16.44 o
  -1  10   7        2.78       -0.68     17.86 o
   0  10   7        1.48      -19.59     19.59 o
  -1 -11   8        0.16        1.93     18.70 o
   0 -11   8        0.76        3.18     18.33 o
   1 -11   8       38.60       46.20     22.08 o
   2 -11   8        2.62        5.67     18.19 o
   3 -11   8        3.00       13.64     19.70 o
   4 -11   8       67.67       69.38     17.66 o
   5 -11   8       22.78       33.57     20.86 o
  -4 -10   8       13.86       -7.35     26.63 o
  -3 -10   8        8.29      -10.12     23.82 o
  -2 -10   8       14.21      -21.37     28.44 o
  -1 -10   8       86.21      103.88     19.82 o
   0 -10   8        0.04       -3.74     16.38 o
   1 -10   8        6.10       12.01     16.85 o
   2 -10   8       36.47       36.11     17.84 o
   3 -10   8      106.23      120.37     17.43 o
   4 -10   8      139.21      165.41     21.99 o
   5 -10   8        3.35       13.17     20.15 o
   6 -10   8       29.56       52.26     26.58 o
  -5  -9   8        1.51       40.10     27.11 o
  -4  -9   8       92.63       65.29     47.50 o
  -3  -9   8       85.06       92.23     39.50 o
  -2  -9   8      161.47      157.76     20.95 o
  -1  -9   8      880.76      940.53     46.48 o
   0  -9   8       12.87       -8.83     15.36 o
   1  -9   8      135.63      181.03     19.40 o
   2  -9   8      404.68      344.82     19.83 o
   3  -9   8      275.50      287.18     30.60 o
   4  -9   8      178.87      168.46     22.17 o
   5  -9   8      117.51      147.64     23.44 o
   6  -9   8       22.97       14.53     28.08 o
   7  -9   8       41.58       35.04     38.27 o
  -6  -8   8        1.58       39.68     37.62 o
  -5  -8   8       43.19       57.31     26.80 o
  -4  -8   8      296.47      302.36     43.24 o
  -3  -8   8       54.42       94.64     18.60 o
  -2  -8   8        9.28        9.70     16.10 o
  -1  -8   8        7.86       -3.98     16.55 o
   0  -8   8       17.56       -5.52     12.31 o
   1  -8   8       42.61       71.22     12.30 o
   2  -8   8      350.17      401.28     18.50 o
   3  -8   8      169.78      192.41     20.09 o
   4  -8   8        3.42        3.46     17.86 o
   5  -8   8        1.06      -18.09     18.09 o
   6  -8   8        1.72        8.95     20.47 o
   7  -8   8       16.05       50.93     36.90 o
   8  -8   8        1.51       -2.01     23.04 o
  -7  -7   8        0.51        8.91     35.87 o
  -6  -7   8       74.88       89.10     35.57 o
  -5  -7   8        0.39      -20.60     24.19 o
  -4  -7   8       45.45       37.93     17.69 o
  -3  -7   8        4.33      -14.87     14.87 o
  -2  -7   8       43.38       37.85     13.24 o
  -1  -7   8      542.95      562.60     21.89 o
   0  -7   8       33.28       50.29      9.79 o
   1  -7   8       32.86        6.75     10.82 o
   2  -7   8      783.46      802.46     39.88 o
   3  -7   8      189.04      182.98     20.65 o
   4  -7   8       22.92       36.79     23.80 o
   5  -7   8      102.38      113.98     21.25 o
   6  -7   8        2.96       11.93     19.94 o
   7  -7   8      200.22      166.90     26.34 o
   8  -7   8       21.16      -22.59     22.59 o
   9  -7   8        1.10       14.51     30.22 o
  -8  -6   8       18.12       43.43     39.85 o
  -7  -6   8       61.78       80.93     40.81 o
  -6  -6   8       32.18       12.90     24.00 o
  -5  -6   8        7.77      -19.61     19.61 o
  -4  -6   8      229.09      203.55     16.74 o
  -3  -6   8      430.93      447.46     18.42 o
  -2  -6   8       34.63       27.99      7.49 o
   0  -6   8      390.32      433.17     15.88 o
   1  -6   8      192.13      160.03     13.50 o
   2  -6   8       81.73       91.45     10.63 o
   3  -6   8     1257.80     1157.70     27.74 o
   4  -6   8      100.93      131.70     16.59 o
   5  -6   8      358.17      324.64     25.24 o
   6  -6   8       64.55       32.99     19.53 o
   7  -6   8      133.08      195.39     24.84 o
   8  -6   8       10.41       38.20     29.17 o
   9  -6   8       78.26       66.44     33.04 o
  -9  -5   8        6.95        4.19     39.76 o
  -8  -5   8        6.67        5.24     35.87 o
  -7  -5   8       94.02       93.91     25.64 o
  -6  -5   8      160.30      199.15     22.12 o
  -5  -5   8       22.60       14.60     12.29 o
  -4  -5   8     1191.50     1147.77     27.93 o
  -3  -5   8        1.17        3.12      6.85 o
  -2  -5   8     1219.80     1165.87     20.98 o
  -1  -5   8      153.97      186.17      8.57 o
   0  -5   8       50.32       23.61      5.52 o
   1  -5   8        3.50        5.99      4.98 o
   2  -5   8      808.01      772.79     19.35 o
   3  -5   8      326.92      310.84     15.96 o
   4  -5   8     2324.43     2410.68     46.53 o
   5  -5   8        2.01        3.38     12.10 o
   6  -5   8       63.88       33.73     16.51 o
   7  -5   8       18.23      -18.18     20.42 o
   8  -5   8      282.23      234.27     34.68 o
   9  -5   8       32.35       80.21     32.03 o
 -10  -4   8        0.40       13.02     46.58 o
  -9  -4   8      436.37      388.11     55.14 o
  -8  -4   8      275.60      214.80     31.61 o
  -7  -4   8       73.75       54.41     20.69 o
  -6  -4   8        1.09      -13.52     13.52 o
  -5  -4   8       76.83       89.45     12.26 o
  -4  -4   8      206.99      192.47      9.97 o
  -3  -4   8        2.19       -0.64      6.48 o
  -2  -4   8       21.49       14.39      5.09 o
  -1  -4   8     2069.56     1891.31     28.51 o
   0  -4   8      655.81      567.29     14.24 o
   1  -4   8     2181.11     2194.44     34.75 o
   2  -4   8       15.10        8.78      7.78 o
   3  -4   8        4.74       -5.45      8.66 o
   4  -4   8       31.36       37.56     19.24 o
   5  -4   8        3.62       12.83     12.42 o
   6  -4   8      422.77      427.87     21.58 o
   7  -4   8      130.81       93.40     19.25 o
   8  -4   8       68.42       65.48     28.17 o
   9  -4   8        1.93       -0.92     32.18 o
  10  -4   8       18.26        6.92     35.16 o
 -10  -3   8        0.00       -5.41     30.35 o
  -9  -3   8       10.17      -24.20     24.20 o
  -8  -3   8        4.45        0.28     19.71 o
  -7  -3   8      335.24      338.52     25.89 o
  -6  -3   8      126.32       88.16     13.56 o
  -5  -3   8       22.56       37.56      8.17 o
  -4  -3   8      811.90      895.66     19.67 o
  -3  -3   8     4142.38     4084.27     54.35 o
  -1  -3   8     1896.83     1821.68     25.92 o
   0  -3   8        0.11       -5.14      5.14 o
   1  -3   8     5534.94     5826.49     91.58 o
   2  -3   8     5436.97     5394.70     80.66 o
   3  -3   8      372.85      424.44     22.67 o
   4  -3   8     1747.26     1739.52     34.95 o
   5  -3   8     1942.18     2035.32     50.53 o
   6  -3   8       54.31       39.58     14.21 o
   7  -3   8     2642.99     2412.30     97.24 o
   8  -3   8       65.44       80.95     24.53 o
   9  -3   8        7.66      -23.83     29.37 o
  10  -3   8       60.49      111.91     67.95 o
 -10  -2   8       16.26       24.92     30.94 o
  -9  -2   8      216.15      226.14     39.08 o
  -8  -2   8       16.00      -16.27     17.77 o
  -7  -2   8      133.37      139.20     25.74 o
  -6  -2   8      266.13      269.96     12.96 o
  -5  -2   8      679.02      686.92     16.57 o
  -4  -2   8      363.54      358.62     11.17 o
  -3  -2   8       32.31       14.57      5.27 o
  -2  -2   8     1264.49     1270.70     19.69 o
  -1  -2   8      642.82      535.56     12.35 o
   0  -2   8     3728.71     3703.65     58.36 o
   1  -2   8      142.26      117.74      8.35 o
   2  -2   8      224.21      192.54     19.38 o
   3  -2   8      166.74      177.00      9.93 o
   4  -2   8     1249.69     1173.00     31.04 o
   5  -2   8        2.61       -2.15     11.77 o
   6  -2   8      483.95      406.90     21.92 o
   7  -2   8        1.58      -18.64     19.64 o
   8  -2   8        0.00      -11.19     23.21 o
   9  -2   8       93.05      100.40     27.25 o
 -11  -1   8       65.96      -12.82     26.10 o
 -10  -1   8       17.19      -10.51     23.04 o
  -9  -1   8       74.75       64.38     21.29 o
  -8  -1   8       48.24       27.16     15.97 o
  -7  -1   8       12.23       18.22     12.70 o
  -6  -1   8      536.15      529.19     18.43 o
  -5  -1   8        5.96       -2.45      7.25 o
  -4  -1   8     6007.42     6141.40     78.24 o
  -3  -1   8      167.24      203.64      7.67 o
  -2  -1   8     3073.85     2952.00     36.37 o
  -1  -1   8      154.60      134.13      6.82 o
   0  -1   8     9856.89     9801.24    137.69 o
   1  -1   8     1088.46     1081.85     20.82 o
   2  -1   8     2416.93     2243.24     41.41 o
   3  -1   8     1249.81     1346.70     35.27 o
   5  -1   8       68.92       62.18     16.00 o
   6  -1   8       31.30       36.68     18.16 o
   7  -1   8       64.94       56.75     22.41 o
   8  -1   8       78.11      109.50     26.02 o
   9  -1   8       24.76      -24.08     24.08 o
 -11   0   8       88.09      112.07     35.59 o
 -10   0   8       28.49       63.65     23.74 o
  -9   0   8       20.95       25.40     16.74 o
  -8   0   8      272.35      252.53     25.32 o
  -7   0   8        0.23       -3.88     10.59 o
  -6   0   8      518.86      554.16     21.02 o
  -5   0   8      394.65      358.15     12.02 o
  -4   0   8       12.40        9.25      5.55 o
  -3   0   8     1057.96     1044.45     22.86 o
  -2   0   8      199.33      187.40      9.06 o
  -1   0   8     7408.25     8181.11    101.87 o
   0   0   8      127.08      122.42      8.04 o
   1   0   8    10777.61    11392.91    172.17 o
   2   0   8       61.13       76.18      8.99 o
   3   0   8      120.45       92.23     10.57 o
   4   0   8      287.58      310.85     15.46 o
   6   0   8      307.21      300.11     26.35 o
   7   0   8        0.26       -9.57     19.74 o
   8   0   8      222.97      225.24     44.87 o
   9   0   8        0.01       20.67     32.44 o
 -11   1   8        4.15       -3.64     23.74 o
 -10   1   8        5.18       16.62     21.68 o
  -9   1   8       40.82       23.59     16.19 o
  -8   1   8       98.19       96.77     16.80 o
  -7   1   8       32.86       17.14     10.27 o
  -6   1   8        5.39       -7.27      7.55 o
  -5   1   8      840.08      864.20     19.63 o
  -4   1   8       71.80       91.37      6.83 o
  -3   1   8        7.16        2.26      4.69 o
  -2   1   8      296.49      311.53     11.03 o
  -1   1   8        7.07        1.51      5.19 o
   0   1   8     1508.50     1478.97     23.90 o
   1   1   8     2303.08     2209.20     30.92 o
   2   1   8     3368.24     3229.32     47.36 o
   3   1   8     1534.18     1502.41     47.78 o
   4   1   8      171.44      148.21     15.27 o
   5   1   8      261.40      313.88     24.09 o
   6   1   8        0.65       30.53     19.48 o
   7   1   8       31.88       18.86     22.38 o
   8   1   8        9.61       29.32     29.87 o
   9   1   8        8.13       27.52     60.80 o
 -11   2   8      377.38      373.79     33.35 o
 -10   2   8       19.55       26.72     18.45 o
  -9   2   8        4.41       19.44     13.83 o
  -8   2   8        0.64        0.96     12.26 o
  -7   2   8       76.04       70.13     10.37 o
  -6   2   8        5.18        6.58      8.10 o
  -5   2   8     1002.25     1091.60     21.00 o
  -4   2   8       83.45       69.67      6.75 o
  -3   2   8     5398.24     5351.66     67.90 o
  -2   2   8     2202.77     2322.53     34.83 o
  -1   2   8     5002.20     4942.19     63.90 o
   0   2   8     4400.57     4513.66     59.09 o
   1   2   8     4428.69     4630.34     60.85 o
   2   2   8      426.17      472.33     19.71 o
   3   2   8      315.62      351.20     12.56 o
   4   2   8       61.75       79.12     12.21 o
   5   2   8      132.55      102.75     20.71 o
   6   2   8        4.48       24.63     24.97 o
   7   2   8      396.72      428.20     46.47 o
   8   2   8       30.75       30.94     41.77 o
 -11   3   8        7.13      -20.20     20.20 o
 -10   3   8       19.08       19.79     18.19 o
  -9   3   8      294.65      325.79     20.89 o
  -8   3   8      695.06      692.62     23.02 o
  -7   3   8        2.90       -9.10      9.10 o
  -6   3   8      458.21      511.17     15.79 o
  -5   3   8      185.93      202.93      9.56 o
  -4   3   8      232.88      248.77     11.82 o
  -3   3   8     2218.83     2234.97     36.19 o
  -2   3   8     2549.90     2530.70     37.67 o
  -1   3   8      657.52      644.69     15.39 o
   0   3   8     1492.50     1426.33     32.45 o
   1   3   8      197.02      188.46      9.62 o
   2   3   8     2494.82     2635.93     40.91 o
   3   3   8     1989.22     1946.58     35.66 o
   4   3   8      259.49      271.74     23.25 o
   5   3   8      977.49      979.92     50.49 o
   6   3   8        0.16        3.93     35.61 o
   7   3   8      145.62      127.07     43.43 o
   8   3   8        0.01       24.56     42.74 o
 -11   4   8      212.78      211.00     24.89 o
 -10   4   8       42.86       -1.70     18.19 o
  -9   4   8        4.11       13.36     14.45 o
  -8   4   8     1262.81     1349.85     32.42 o
  -7   4   8      429.01      364.75     16.27 o
  -6   4   8      126.79      141.28     10.00 o
  -5   4   8      246.14      236.32      9.66 o
  -4   4   8      201.59      175.44      7.96 o
  -3   4   8        8.02        9.03      5.80 o
  -2   4   8       49.06       48.98      6.32 o
  -1   4   8      237.67      261.75      9.93 o
   0   4   8     1865.48     1802.79     29.68 o
   1   4   8      411.18      436.47     13.48 o
   2   4   8      302.36      351.26     14.21 o
   3   4   8     1274.63     1303.64     37.61 o
   4   4   8      180.84      150.86     24.47 o
   5   4   8       11.04      -30.85     30.85 o
   6   4   8       33.36       50.86     36.40 o
   7   4   8        5.55       -8.21     41.38 o
 -11   5   8        6.90       -5.44     20.33 o
 -10   5   8      102.84       86.75     17.87 o
  -9   5   8      337.48      319.26     22.79 o
  -8   5   8        1.90       11.54     11.69 o
  -7   5   8      290.66      284.52     16.00 o
  -6   5   8      257.14      212.76     11.63 o
  -5   5   8       24.95       12.45      6.37 o
  -4   5   8       23.30       44.64      6.24 o
  -3   5   8      136.72      139.32      8.96 o
  -2   5   8     2229.84     2160.98     35.85 o
  -1   5   8      470.72      507.04     14.27 o
   0   5   8       70.65       75.68      8.30 o
   1   5   8      710.44      734.06     21.58 o
   2   5   8      141.77      136.04     15.72 o
   3   5   8       82.30       85.72     18.26 o
   4   5   8      369.05      343.88     33.29 o
   5   5   8        5.39        2.93     31.94 o
   6   5   8        0.58       -5.37     37.97 o
   7   5   8       44.21       73.15     47.67 o
 -10   6   8        9.04       23.44     16.55 o
  -9   6   8        6.11       -1.40     14.92 o
  -8   6   8       93.62       80.00     18.57 o
  -7   6   8      161.00      138.87     12.70 o
  -6   6   8       22.31       34.29      9.03 o
  -5   6   8      201.84      176.97     10.24 o
  -4   6   8       65.00       68.31      7.50 o
  -3   6   8      788.35      762.62     17.78 o
  -2   6   8      406.87      442.75     13.70 o
  -1   6   8      478.95      487.57     17.84 o
   0   6   8       12.91       24.55     14.10 o
   1   6   8      183.58      213.83     14.95 o
   2   6   8       10.28        2.78     15.28 o
   3   6   8       27.01       -6.52     17.74 o
   4   6   8        6.69        8.25     24.27 o
   5   6   8        0.21      -20.05     37.40 o
   6   6   8       48.36       41.38     44.31 o
 -10   7   8        7.57      -16.65     16.65 o
  -9   7   8        3.61       11.60     15.57 o
  -8   7   8        0.09      -11.61     11.61 o
  -7   7   8       32.11       30.18     11.85 o
  -6   7   8       32.23       23.81      8.66 o
  -5   7   8       77.72       70.67      8.54 o
  -4   7   8        2.50        5.47      7.00 o
  -3   7   8      137.65      176.73      9.79 o
  -2   7   8      249.68      261.95     18.12 o
  -1   7   8      133.84      146.37     12.09 o
   0   7   8      285.52      268.12     15.66 o
   1   7   8      183.98      178.18     17.13 o
   2   7   8       73.41       62.84     18.56 o
   4   7   8       53.20      100.58     28.49 o
   5   7   8       22.90        3.96     28.95 o
  -9   8   8        0.03      -14.71     17.77 o
  -8   8   8       12.24       24.57     12.25 o
  -7   8   8        9.29        3.82     10.60 o
  -6   8   8       14.52       23.66      9.71 o
  -5   8   8      703.68      782.43     25.13 o
  -4   8   8       15.85       26.53      9.67 o
  -3   8   8      219.41      230.75     15.14 o
  -2   8   8       36.45       39.65     15.05 o
  -1   8   8       26.75       20.96      9.88 o
   0   8   8       35.40       26.45     14.11 o
   1   8   8       16.01       40.85     15.56 o
   2   8   8        1.11        4.51     18.48 o
   3   8   8        2.34      -24.27     24.27 o
   4   8   8       30.15       27.79     40.29 o
  -8   9   8       34.34       34.03     12.23 o
  -7   9   8        0.34       17.41     12.37 o
  -6   9   8       75.12       94.45     11.96 o
  -5   9   8        8.37       -6.04      9.50 o
  -4   9   8       37.74       46.88      9.94 o
  -3   9   8       58.25       45.58     13.78 o
  -2   9   8        8.87       10.00     27.24 o
  -1   9   8       14.83        6.17     17.58 o
   0   9   8       60.61       75.98     15.74 o
   1   9   8       23.31        5.15     17.72 o
   2   9   8       56.01      109.77     26.40 o
  -6  10   8       20.86        9.44     13.29 o
  -5  10   8        2.97       -3.38     11.90 o
  -4  10   8        8.50       12.89     13.94 o
  -3  10   8      168.07      194.48     27.96 o
  -2  10   8        0.86       -2.13     14.71 o
  -1  10   8        9.15       24.51     15.38 o
   0  10   8        4.86       17.08     42.95 o
  -1 -11   9      102.36      100.43     25.78 o
   0 -11   9        8.06       -0.58     19.26 o
   1 -11   9       49.08       47.15     22.67 o
   2 -11   9       26.48       24.59     20.36 o
   3 -11   9       52.62       64.02     21.68 o
   4 -11   9       84.37      124.58     30.10 o
  -4 -10   9       20.11       -7.13     26.16 o
  -3 -10   9        6.40      -19.72     24.25 o
  -2 -10   9       23.17       45.06     28.25 o
  -1 -10   9       33.21       12.74     18.74 o
   0 -10   9       77.82      103.52     19.75 o
   1 -10   9      261.55      253.46     22.99 o
   2 -10   9      116.57      191.81     25.98 o
   3 -10   9      146.47      214.21     20.34 o
   4 -10   9        3.19        2.33     20.89 o
   5 -10   9       17.54       16.28     21.54 o
   6 -10   9        6.03       34.30     24.45 o
  -5  -9   9        2.39      -14.64     33.91 o
  -4  -9   9       81.42      164.51     28.83 o
  -3  -9   9        7.37      -23.55     23.55 o
  -2  -9   9       73.98       53.53     20.85 o
  -1  -9   9      160.09      169.77     22.26 o
   0  -9   9      217.55      178.83     20.49 o
   1  -9   9      132.38      120.58     19.39 o
   2  -9   9       12.19       28.15     15.36 o
   3  -9   9      107.04      125.78     25.12 o
   4  -9   9        7.13      -15.03     18.33 o
   5  -9   9        6.69       13.92     21.90 o
   6  -9   9        3.91       28.49     23.55 o
   7  -9   9       23.87       48.19     25.59 o
  -6  -8   9       48.75       73.80     40.03 o
  -5  -8   9        7.58       -0.81     24.86 o
  -4  -8   9       31.80       47.50     62.22 o
  -3  -8   9      107.96      146.28     21.37 o
  -2  -8   9       20.58       22.87     16.77 o
  -1  -8   9      401.21      475.10     25.94 o
   1  -8   9      220.98      222.21     17.64 o
   2  -8   9        4.79       15.35     14.19 o
   3  -8   9      274.82      293.98     33.39 o
   4  -8   9       85.15      116.75     21.79 o
   5  -8   9      127.54      139.56     23.51 o
   6  -8   9       50.23       78.96     32.45 o
   7  -8   9        0.67       27.17     23.90 o
   8  -8   9        0.36       15.59     29.81 o
  -7  -7   9       47.25       35.87     41.07 o
  -6  -7   9        7.58      -33.78     33.78 o
  -5  -7   9        2.23       -5.01     28.77 o
  -4  -7   9       37.49       35.01     21.09 o
  -3  -7   9      300.86      257.26     32.62 o
  -2  -7   9       89.95       87.52     15.15 o
  -1  -7   9        1.69       10.12     12.33 o
   0  -7   9      472.03      479.02     19.79 o
   1  -7   9      175.42      178.25     14.73 o
   2  -7   9      288.15      263.74     25.59 o
   3  -7   9       96.57      113.69     19.23 o
   4  -7   9      247.36      252.54     23.99 o
   5  -7   9       47.77       64.99     20.84 o
   6  -7   9        2.47        1.28     20.09 o
   7  -7   9        1.69       19.91     22.50 o
   8  -7   9       57.67       85.33     31.79 o
  -8  -6   9       86.57       73.28     42.52 o
  -7  -6   9       31.11       21.50     37.32 o
  -6  -6   9        2.40       12.76     34.30 o
  -5  -6   9      115.47       49.41     70.83 o
  -4  -6   9      155.14      170.29     17.33 o
  -3  -6   9      634.45      663.04     22.91 o
  -2  -6   9     1705.92     1792.92     32.05 o
  -1  -6   9       64.47       96.90      9.86 o
   0  -6   9     2500.49     2661.50     44.11 o
   1  -6   9      370.25      293.91     13.06 o
   2  -6   9      502.07      475.98     23.84 o
   3  -6   9     3927.90     3783.74     75.94 o
   4  -6   9        4.49      -14.15     14.15 o
   5  -6   9      358.80      399.03     27.88 o
   6  -6   9      160.80      138.95     23.58 o
   7  -6   9        1.50      -20.55     20.55 o
   8  -6   9       30.42       43.12     29.62 o
   9  -6   9        0.16      -12.00     51.15 o
  -9  -5   9        0.04       39.33     42.39 o
  -8  -5   9       33.13       18.88     37.62 o
  -7  -5   9       15.14       13.33     34.39 o
  -6  -5   9      583.40      518.93     30.08 o
  -5  -5   9        0.58       -5.64     20.31 o
  -4  -5   9      979.84     1011.13     26.17 o
  -3  -5   9      680.79      738.09     19.79 o
  -2  -5   9      145.08      143.20      9.26 o
  -1  -5   9       80.53       99.82      7.85 o
   0  -5   9      351.92      340.22     11.27 o
   1  -5   9      131.04      114.97      8.74 o
   2  -5   9       11.96        0.36      8.62 o
   3  -5   9      269.73      275.19     15.19 o
   4  -5   9       42.47       25.50     12.49 o
   5  -5   9      889.67      750.64     37.13 o
   6  -5   9        2.93      -15.04     17.35 o
   7  -5   9      512.53      439.71     71.14 o
   8  -5   9      158.90       97.94     31.15 o
   9  -5   9       17.20       -0.35     34.96 o
 -10  -4   9       28.04       47.72     45.79 o
  -9  -4   9      343.54      288.83     50.25 o
  -8  -4   9      166.91      152.13     31.16 o
  -7  -4   9        2.24        2.32     22.38 o
  -6  -4   9        3.91       -1.68     17.71 o
  -5  -4   9      625.36      600.81     18.65 o
  -4  -4   9      167.49      140.43      9.67 o
  -3  -4   9      271.48      302.71     11.06 o
  -2  -4   9      387.11      399.31     11.43 o
  -1  -4   9     1644.45     1649.00     26.55 o
   0  -4   9      179.18      135.99      8.43 o
   1  -4   9     1440.90     1372.94     27.61 o
   2  -4   9     1052.88     1041.26     24.45 o
   3  -4   9       88.28       73.23     12.49 o
   4  -4   9     1141.39     1272.17     38.60 o
   5  -4   9        3.33       -8.53     12.56 o
   6  -4   9      129.17      164.55     19.85 o
   7  -4   9       32.50       88.30     21.70 o
   8  -4   9       76.15       94.48     31.04 o
   9  -4   9      155.16      140.02     56.24 o
 -10  -3   9       30.77       31.61     30.96 o
  -9  -3   9       67.70       63.77     29.51 o
  -8  -3   9       21.50       33.91     20.14 o
  -7  -3   9        7.55       -0.63     18.61 o
  -6  -3   9      307.55      335.30     23.45 o
  -5  -3   9      111.59       80.91      9.56 o
  -4  -3   9      986.21      946.96     20.53 o
  -3  -3   9      351.01      368.09     21.19 o
  -2  -3   9     2444.20     2721.23     38.72 o
  -1  -3   9     4287.89     4377.38     54.98 o
   0  -3   9     1406.50     1610.08     27.97 o
   1  -3   9      891.69      903.96     23.43 o
   2  -3   9     2025.70     2090.29     40.90 o
   3  -3   9      158.27      185.41     28.08 o
   4  -3   9       36.15       32.26      9.58 o
   5  -3   9      604.96      751.73     26.69 o
   6  -3   9        7.05      -10.42     15.27 o
   7  -3   9      475.16      442.97     31.93 o
   8  -3   9      154.30      185.74     27.53 o
   9  -3   9        1.91      -28.61     28.61 o
 -10  -2   9        0.16       54.44     49.88 o
  -9  -2   9        9.57       -8.99     20.58 o
  -8  -2   9       33.48       32.73     19.58 o
  -7  -2   9      400.95      407.39     23.26 o
  -6  -2   9      105.15      125.60     11.25 o
  -5  -2   9      450.43      463.12     16.67 o
  -4  -2   9     2095.95     2215.91     33.27 o
  -3  -2   9     2010.62     1911.27     27.68 o
  -2  -2   9     1644.32     1523.07     29.14 o
  -1  -2   9      957.15     1100.32     18.64 o
   0  -2   9      544.32      457.02     13.31 o
   1  -2   9     6542.72     6489.69     95.12 o
   2  -2   9      865.20      771.22     23.84 o
   3  -2   9     3669.01     3790.09     65.45 o
   4  -2   9      160.58      173.16     14.89 o
   5  -2   9      136.25      100.61     14.93 o
   6  -2   9      593.43      663.55     29.88 o
   7  -2   9      143.24      180.07     22.17 o
   8  -2   9        4.87       17.36     23.33 o
   9  -2   9       23.74       12.56     26.42 o
 -11  -1   9        6.49      -14.45     26.53 o
 -10  -1   9        1.08        2.85     24.05 o
  -9  -1   9       17.71       33.72     20.86 o
  -8  -1   9        1.63       14.71     15.95 o
  -7  -1   9        0.43       -7.82     12.76 o
  -6  -1   9       92.58       78.17      9.87 o
  -5  -1   9       37.03       31.51      7.96 o
  -4  -1   9      100.48      113.69      8.21 o
  -3  -1   9     1129.54     1159.72     19.25 o
  -2  -1   9      419.84      367.00     10.14 o
  -1  -1   9     3161.30     3305.86     43.19 o
   0  -1   9     4701.32     4279.16     57.57 o
   1  -1   9      358.38      384.82     14.90 o
   2  -1   9     7689.58     7458.83    117.44 o
   3  -1   9     1248.15     1136.84     27.25 o
   5  -1   9        1.32       -4.89     12.48 o
   6  -1   9       11.65       45.06     17.46 o
   7  -1   9        1.47      -16.96     16.96 o
   8  -1   9      262.17      303.11     27.48 o
   9  -1   9       35.14       16.36     27.62 o
 -11   0   9       55.78       18.35     32.20 o
 -10   0   9      106.72       89.54     24.31 o
  -9   0   9        0.72        9.07     16.31 o
  -8   0   9        9.26        4.93     14.43 o
  -7   0   9       26.00       16.00     11.27 o
  -6   0   9       45.89       37.93      8.01 o
  -5   0   9      663.13      657.54     20.89 o
  -4   0   9     2269.51     2381.65     36.74 o
  -3   0   9       81.43       63.26      6.10 o
  -2   0   9     8142.90     7722.84     98.66 o
  -1   0   9     4982.62     5185.42     67.64 o
   0   0   9     6551.32     7105.67    106.94 o
   1   0   9       15.43       35.54      7.12 o
   2   0   9     1102.77     1108.17     21.71 o
   3   0   9        0.24       -0.03      7.73 o
   4   0   9       58.83       46.04     11.82 o
   5   0   9        7.83       13.54     14.59 o
   6   0   9      140.68      147.55     21.13 o
   7   0   9      222.26      234.34     28.16 o
   8   0   9      112.78      137.33     33.18 o
   9   0   9       67.94       66.59     60.43 o
 -11   1   9        1.47        0.89     28.67 o
 -10   1   9       59.95       55.20     32.51 o
  -9   1   9      142.79      117.19     19.45 o
  -8   1   9      152.93      171.49     20.33 o
  -7   1   9      102.78       92.59     12.46 o
  -6   1   9      516.77      535.53     17.79 o
  -5   1   9      961.74      953.69     19.91 o
  -4   1   9       95.91      107.68      7.43 o
  -3   1   9     9303.54     9271.92    108.88 o
  -2   1   9     1678.61     1896.65     28.52 o
  -1   1   9      456.00      540.29     13.62 o
   0   1   9      112.09      161.60      9.25 o
   1   1   9     2795.48     2713.39     39.22 o
   2   1   9       36.48       37.49      7.74 o
   3   1   9     2379.26     2452.81     41.76 o
   4   1   9        8.25       12.01     10.03 o
   5   1   9     1608.01     1517.64     44.70 o
   6   1   9       25.85       -0.16     20.33 o
   7   1   9       19.02       13.55     28.29 o
   8   1   9       21.38       -4.90     31.40 o
 -11   2   9      340.99      346.44     35.38 o
 -10   2   9        7.28        6.45     18.47 o
  -9   2   9       58.54       57.90     17.49 o
  -8   2   9      136.96      121.65     15.09 o
  -7   2   9      272.52      249.30     14.64 o
  -6   2   9       79.98       71.30      9.79 o
  -5   2   9      208.37      172.38      9.47 o
  -4   2   9      225.91      229.05     10.44 o
  -3   2   9      175.61      196.13      8.26 o
  -2   2   9        7.28        7.39      5.93 o
  -1   2   9     6631.87     6469.13     82.62 o
   0   2   9      578.12      516.92     19.57 o
   1   2   9       17.20       16.05      7.49 o
   2   2   9       74.41       82.27      9.65 o
   3   2   9      176.98      198.55     12.02 o
   4   2   9      130.25      134.72     15.43 o
   5   2   9      550.46      569.66     33.44 o
   6   2   9      219.70      149.04     64.15 o
   7   2   9      324.00      305.63     64.47 o
   8   2   9       50.98       70.44     47.28 o
 -11   3   9       91.45      109.52     23.34 o
 -10   3   9        6.09       14.47     18.97 o
  -9   3   9      594.01      606.32     25.93 o
  -8   3   9       97.87       82.29     16.14 o
  -7   3   9      174.53      171.06     12.41 o
  -6   3   9      765.21      731.40     19.44 o
  -5   3   9      206.39      201.71     11.88 o
  -4   3   9      345.57      379.67     11.04 o
  -3   3   9     1623.82     1590.14     24.83 o
  -2   3   9      999.20      861.95     18.19 o
  -1   3   9      510.50      502.60     13.15 o
   0   3   9     1323.83     1488.08     40.02 o
   1   3   9      170.26      183.81     10.56 o
   2   3   9      507.17      449.63     14.78 o
   3   3   9      195.71      197.24     12.86 o
   5   3   9       33.84       42.77     22.01 o
   6   3   9        0.41      -32.51     36.97 o
   7   3   9      130.37      200.30     49.03 o
   8   3   9       80.89       57.24     47.63 o
 -11   4   9        0.04      -19.86     19.86 o
 -10   4   9       16.28       36.93     19.28 o
  -9   4   9        9.03       -4.89     14.89 o
  -8   4   9      270.80      201.56     15.34 o
  -7   4   9      555.98      520.57     18.89 o
  -6   4   9     1014.61     1098.42     24.58 o
  -5   4   9     2042.32     1982.60     30.34 o
  -4   4   9       57.02       47.13      6.85 o
  -3   4   9      118.04      125.75      8.20 o
  -2   4   9     1799.35     1809.44     27.86 o
  -1   4   9     1272.01     1217.23     22.96 o
   0   4   9     1003.72      962.04     26.04 o
   1   4   9     3283.78     3205.71     48.68 o
   2   4   9      294.90      313.17     15.51 o
   3   4   9      372.37      352.89     18.10 o
   4   4   9       37.79       17.99     23.76 o
   5   4   9       73.50       56.64     27.41 o
   6   4   9       57.86       87.61     43.83 o
   7   4   9        0.00      -18.31     40.20 o
 -11   5   9       24.68        2.97     20.51 o
 -10   5   9       49.43       53.27     17.66 o
  -9   5   9       29.05       18.98     15.20 o
  -8   5   9        2.47       -3.63     11.92 o
  -7   5   9        0.52       -3.35     10.91 o
  -6   5   9      109.20       89.43     10.25 o
  -5   5   9       74.08       66.83      8.98 o
  -4   5   9        7.09        7.15      6.28 o
  -3   5   9       20.11       32.41      6.74 o
  -2   5   9      346.52      366.29     10.91 o
  -1   5   9      444.61      439.21     13.22 o
   0   5   9     2854.10     2860.34     46.91 o
   1   5   9       33.77       26.85     11.52 o
   2   5   9      204.26      223.66     18.37 o
   3   5   9       26.42       29.76     18.53 o
   4   5   9      226.20      245.22     31.47 o
   5   5   9       74.63       84.76     29.19 o
   6   5   9       39.79       10.90     30.33 o
 -10   6   9       78.92       67.65     17.95 o
  -8   6   9      276.16      227.29     16.02 o
  -7   6   9      254.05      304.57     19.54 o
  -6   6   9      153.07      149.23     11.02 o
  -5   6   9      972.63     1087.04     23.13 o
  -4   6   9       58.77       61.73      8.84 o
  -3   6   9     1104.30     1135.77     25.44 o
  -2   6   9      432.06      433.40     15.55 o
  -1   6   9      226.52      235.05     18.15 o
   0   6   9       14.76       16.77     17.31 o
   1   6   9        1.10      -13.24     13.24 o
   2   6   9       56.83       20.80     15.47 o
   3   6   9       37.22       61.40     24.24 o
   4   6   9        0.71       17.54     25.00 o
   5   6   9       16.26       -6.90     50.60 o
 -10   7   9       15.37       13.92     17.16 o
  -9   7   9       38.51       29.18     15.69 o
  -8   7   9       44.17       45.22     12.85 o
  -7   7   9      125.82      148.55     14.14 o
  -6   7   9      246.89      274.94     13.93 o
  -5   7   9       90.30       82.77     12.08 o
  -4   7   9      119.86      112.88      9.33 o
  -3   7   9      266.54      222.35     11.92 o
  -2   7   9      110.86      132.09     13.86 o
  -1   7   9       23.69       20.22     11.21 o
   0   7   9       36.59       54.51     15.19 o
   1   7   9       55.75       62.71     18.97 o
   2   7   9      128.20      129.83     20.69 o
   3   7   9       64.37       72.44     53.18 o
   4   7   9        7.53       45.41     28.87 o
  -9   8   9        8.17       -0.32     15.43 o
  -8   8   9        9.68        9.21     12.45 o
  -7   8   9       49.17       64.88     11.82 o
  -6   8   9      178.35      181.47     10.92 o
  -5   8   9      147.28      120.45     10.06 o
  -4   8   9      181.13      135.27     14.79 o
  -3   8   9        4.91        0.10     13.06 o
  -2   8   9       29.59       12.56      9.34 o
  -1   8   9       14.13       23.68     11.23 o
   0   8   9      109.14      143.06     17.64 o
   1   8   9       11.34       29.34     17.05 o
   2   8   9       13.73       11.93     37.82 o
   3   8   9       26.92       -7.26     25.92 o
  -8   9   9      100.41       94.50     14.67 o
  -7   9   9       26.56       13.86     12.85 o
  -6   9   9        1.60       15.08     11.71 o
  -5   9   9        5.95        1.26     10.84 o
  -4   9   9       33.45       45.65     11.31 o
  -3   9   9        0.55       -6.78     14.37 o
  -2   9   9       30.35       25.53     16.92 o
  -1   9   9        0.36       -6.01     12.55 o
   0   9   9        1.24       27.45     17.83 o
   1   9   9        5.38       -5.41     18.56 o
  -5  10   9      115.03       95.08     14.84 o
  -4  10   9        2.22        5.02     15.94 o
  -3  10   9       50.14       53.98     26.52 o
  -2  10   9       23.54       -7.54     17.32 o
  -1  10   9        0.70       -7.36     18.82 o
  -1 -11  10       70.08       78.15     27.26 o
   0 -11  10       93.25       95.19     25.18 o
   1 -11  10       55.21       46.90     21.31 o
   2 -11  10        5.32       22.73     21.43 o
   3 -11  10        6.22       17.38     18.49 o
  -3 -10  10      100.37      148.65     38.85 o
  -2 -10  10       84.66      109.98     64.34 o
  -1 -10  10        0.09        8.77     22.19 o
   0 -10  10        1.54      -16.17     18.32 o
   1 -10  10      127.78      153.18     43.10 o
   2 -10  10       30.09       59.66     17.58 o
   3 -10  10       31.76       24.26     21.22 o
   4 -10  10      252.61      312.08     51.68 o
   5 -10  10        0.06       12.25     22.89 o
   6 -10  10      128.65      150.67     28.38 o
  -5  -9  10       19.24      -25.56     35.22 o
  -4  -9  10      125.29      180.39     68.63 o
  -3  -9  10        9.06       -6.26     23.02 o
  -2  -9  10      124.28      112.21     26.03 o
  -1  -9  10      315.00      327.49     25.73 o
   0  -9  10       62.31       63.15     18.90 o
   1  -9  10       69.18       48.64     15.78 o
   2  -9  10       49.02       36.09     17.84 o
   3  -9  10      192.80      205.01     21.25 o
   4  -9  10        4.44       14.14     20.21 o
   5  -9  10       14.94       48.59     23.12 o
   6  -9  10        4.85      -22.75     22.75 o
   7  -9  10       83.91       95.54     42.01 o
  -6  -8  10       25.00      -35.44     35.44 o
  -5  -8  10       57.60       -4.24     34.69 o
  -4  -8  10       24.50        5.68     46.71 o
  -3  -8  10       39.89        3.81     21.60 o
  -2  -8  10       78.91      103.05     19.25 o
  -1  -8  10       29.66       13.86     16.96 o
   0  -8  10      157.07      222.57     22.06 o
   1  -8  10      755.04      791.96     29.88 o
   2  -8  10       78.72       62.00     16.00 o
   3  -8  10       47.42       25.90     18.82 o
   4  -8  10       65.42       42.43     20.54 o
   5  -8  10        1.31       11.74     21.44 o
   6  -8  10       29.92       34.07     23.21 o
   7  -8  10        0.72        0.74     23.67 o
   8  -8  10       12.46      -15.28     30.94 o
  -7  -7  10        3.85        9.66     40.55 o
  -6  -7  10        4.87      -30.67     30.67 o
  -5  -7  10        7.76       34.36     21.70 o
  -4  -7  10       73.79       77.62     31.37 o
  -3  -7  10      240.67      223.08     22.17 o
  -2  -7  10       29.72       28.13     16.83 o
  -1  -7  10        6.35       29.57     16.35 o
   0  -7  10        1.48        5.43     13.33 o
   1  -7  10        0.87       -3.82     13.51 o
   2  -7  10       19.63       35.98     15.47 o
   3  -7  10       39.22       65.89     19.20 o
   4  -7  10      112.36       55.61     20.61 o
   5  -7  10      116.47       79.93     22.28 o
   6  -7  10       20.37      -20.37     20.37 o
   7  -7  10       59.42       79.67     29.78 o
   8  -7  10       34.48       33.61     31.66 o
  -8  -6  10        2.44      -23.95     41.03 o
  -7  -6  10       43.44       73.93     40.24 o
  -6  -6  10       95.99       90.84     38.67 o
  -5  -6  10       18.01        2.16     21.24 o
  -4  -6  10       56.35       30.56     14.83 o
  -3  -6  10      179.52      163.39     16.81 o
  -2  -6  10        2.88       -6.94     10.07 o
  -1  -6  10      181.71      227.11     11.62 o
   0  -6  10      822.53      784.52     19.65 o
   1  -6  10        3.42       10.18      7.90 o
   2  -6  10       65.79       61.37     11.45 o
   3  -6  10      886.15      799.08     30.05 o
   4  -6  10      693.47      828.64     37.69 o
   5  -6  10       87.97       59.04     21.65 o
   6  -6  10      169.39      221.01     30.15 o
   7  -6  10       52.72       58.50     29.45 o
   8  -6  10       15.40       -8.26     30.29 o
   9  -6  10       95.27      110.80     37.69 o
  -9  -5  10       88.08      180.64     51.96 o
  -8  -5  10       10.39       66.20     39.15 o
  -7  -5  10      152.78      175.65     29.45 o
  -6  -5  10      907.74      840.55     67.55 o
  -5  -5  10       31.81       35.91     14.79 o
  -4  -5  10      373.99      417.93     19.57 o
  -3  -5  10        6.92        9.21      8.23 o
  -2  -5  10      698.57      658.24     17.36 o
   0  -5  10        5.74        6.07      7.22 o
   1  -5  10       23.64       28.23      8.09 o
   2  -5  10      666.66      666.47     29.96 o
   3  -5  10       35.29       28.95     12.76 o
   4  -5  10      238.50      292.04     19.06 o
   5  -5  10       45.30       53.50     19.29 o
   6  -5  10      198.29      194.22     25.34 o
   7  -5  10       11.85        0.84     34.28 o
   8  -5  10       42.87       32.30     28.51 o
   9  -5  10        7.45        5.24     50.78 o
  -9  -4  10       48.23      160.10     49.73 o
  -8  -4  10       77.49       86.84     29.67 o
  -7  -4  10      107.68      118.30     34.76 o
  -6  -4  10        5.68      -13.18     13.18 o
  -5  -4  10       83.07       58.88     13.47 o
  -4  -4  10      565.86      568.57     15.40 o
  -3  -4  10     1401.00     1351.84     24.44 o
  -2  -4  10      528.93      475.32     13.58 o
  -1  -4  10       29.30       13.15      7.43 o
   0  -4  10      237.89      256.70     13.18 o
   1  -4  10     4651.25     4514.08     70.26 o
   2  -4  10      159.08      165.74     13.61 o
   3  -4  10     2172.39     1963.89     44.90 o
   4  -4  10     1733.75     1730.64     42.50 o
   6  -4  10       58.53       40.34     18.76 o
   7  -4  10       30.17       93.92     27.00 o
   8  -4  10        0.02      -28.53     64.28 o
   9  -4  10       45.49       15.84     33.41 o
 -10  -3  10        6.31      -30.70     30.70 o
  -9  -3  10       74.81      116.07     32.27 o
  -8  -3  10        8.99       22.00     20.15 o
  -7  -3  10        5.44        7.10     17.49 o
  -6  -3  10      147.68      134.19     17.33 o
  -5  -3  10        2.13       -3.74      8.65 o
  -4  -3  10      428.23      439.82     20.12 o
  -3  -3  10      914.68      910.93     21.26 o
  -2  -3  10     1309.35     1226.37     23.42 o
  -1  -3  10     2125.67     1993.71     32.87 o
   0  -3  10        2.24        5.57      7.96 o
   1  -3  10     2061.79     1956.07     36.29 o
   2  -3  10      460.89      447.82     17.76 o
   3  -3  10      757.24      657.52     26.88 o
   4  -3  10       87.99       98.94     11.42 o
   5  -3  10      493.50      400.55     21.75 o
   6  -3  10      181.43      185.05     22.09 o
   7  -3  10      315.97      312.69     30.36 o
   8  -3  10      437.45      404.30     35.22 o
   9  -3  10       71.89       89.49     43.06 o
 -10  -2  10       93.91      168.83     44.96 o
  -9  -2  10       15.66       13.55     22.58 o
  -8  -2  10      138.54      136.87     23.22 o
  -7  -2  10     1018.81      974.38     39.39 o
  -6  -2  10      419.88      463.38     16.19 o
  -5  -2  10      138.82      118.87     10.26 o
  -4  -2  10     1447.30     1615.82     27.01 o
  -3  -2  10      904.01      874.21     19.64 o
  -2  -2  10     7173.65     7282.07     92.51 o
  -1  -2  10       53.98       55.33      7.28 o
   0  -2  10      641.60      755.74     18.52 o
   1  -2  10      933.95      976.72     29.43 o
   2  -2  10      242.74      257.19     14.37 o
   3  -2  10      663.48      706.53     22.41 o
   4  -2  10       17.30        0.91      7.91 o
   5  -2  10       80.23       84.19     15.56 o
   6  -2  10      271.31      215.13     27.76 o
   7  -2  10       31.18       56.11     20.09 o
   8  -2  10        0.07       -0.10     24.29 o
   9  -2  10       25.63        3.37     33.60 o
 -11  -1  10        0.35      -31.04     31.04 o
 -10  -1  10       16.52       12.07     24.80 o
  -9  -1  10       23.94       13.00     20.42 o
  -8  -1  10      132.07       93.87     17.95 o
  -7  -1  10        9.92        5.92     14.14 o
  -6  -1  10      303.88      314.75     14.36 o
  -5  -1  10       92.44      103.95      9.67 o
  -4  -1  10      146.82      118.97      9.02 o
  -3  -1  10     2552.39     2425.88     35.61 o
  -2  -1  10      111.24      100.06      7.21 o
  -1  -1  10      483.42      513.02     13.74 o
   0  -1  10      933.79      764.25     19.29 o
   1  -1  10      588.10      670.64     25.82 o
   2  -1  10       27.96       11.51      9.60 o
   3  -1  10      774.79      758.89     25.60 o
   4  -1  10      207.26      168.69     14.41 o
   5  -1  10      681.98      693.51     36.71 o
   6  -1  10       31.12       71.37     19.01 o
   7  -1  10       79.44       50.26     21.06 o
   8  -1  10      109.30       69.06     27.81 o
   9  -1  10        0.52      -31.55     31.55 o
 -11   0  10       70.74       85.99     34.86 o
 -10   0  10       38.59       53.40     23.33 o
  -9   0  10        0.03      -12.14     16.85 o
  -8   0  10        6.59       17.50     15.29 o
  -7   0  10      178.75      195.41     16.21 o
  -6   0  10        6.48       12.86      7.40 o
  -5   0  10       16.72       10.67      6.85 o
  -4   0  10      826.08      863.12     21.56 o
  -3   0  10     1014.82      961.34     17.42 o
  -2   0  10     2609.22     2379.68     43.21 o
  -1   0  10      115.61      163.54     14.25 o
   0   0  10      696.59      692.91     19.01 o
   1   0  10      623.70      634.76     19.94 o
   2   0  10      209.03      212.31     12.34 o
   3   0  10       40.06       40.75      8.81 o
   4   0  10      508.40      635.12     22.44 o
   5   0  10       18.90       31.40     17.16 o
   6   0  10      128.30      140.33     21.06 o
   7   0  10       95.18       79.73     30.17 o
   8   0  10        7.96       -6.49     24.96 o
 -11   1  10       95.59      100.24     41.66 o
 -10   1  10       24.91       14.20     27.87 o
  -9   1  10       57.46       48.31     17.63 o
  -8   1  10       90.95       94.88     15.52 o
  -7   1  10       61.03       75.36     12.31 o
  -6   1  10      845.97      815.72     26.77 o
  -5   1  10        5.17       11.49      7.75 o
  -4   1  10     2277.77     2265.07     36.40 o
  -3   1  10      452.39      471.81     11.86 o
  -2   1  10       73.77       67.10      7.25 o
  -1   1  10       31.87       15.70      7.46 o
   0   1  10      304.79      311.85     17.17 o
   1   1  10        7.07        6.83      7.51 o
   2   1  10     1168.64     1132.69     28.83 o
   3   1  10      676.32      695.69     20.32 o
   4   1  10     1082.42      980.90     30.62 o
   5   1  10        1.65      -15.60     15.60 o
   6   1  10      122.30       54.75     27.57 o
   7   1  10       18.28       35.02     29.31 o
   8   1  10      207.73      187.02     32.25 o
 -11   2  10       84.31       74.35     25.92 o
 -10   2  10       49.21       40.48     20.01 o
  -9   2  10       14.10       27.96     19.52 o
  -8   2  10      145.52      155.50     15.91 o
  -7   2  10      841.40      828.51     24.26 o
  -6   2  10      132.42      159.36     11.19 o
  -5   2  10     3208.36     3170.71     47.53 o
  -4   2  10      647.21      702.36     16.66 o
  -3   2  10        8.43        6.93      6.12 o
  -2   2  10      331.60      309.33     14.33 o
  -1   2  10     1284.76     1134.04     22.15 o
   0   2  10      306.42      370.88     20.44 o
   1   2  10     8522.05     8447.79    113.92 o
   2   2  10        3.77        2.97      8.68 o
   3   2  10       12.91        7.51      9.40 o
   4   2  10      266.92      288.71     21.81 o
   5   2  10       12.05       21.31     22.58 o
   6   2  10       94.26      145.75     26.01 o
   7   2  10       35.68       86.90     34.50 o
   8   2  10       18.94      -33.83     43.15 o
 -11   3  10      108.62      115.68     24.15 o
 -10   3  10       27.32       28.89     19.72 o
  -9   3  10       39.10       27.35     18.03 o
  -8   3  10       65.75       62.03     15.20 o
  -7   3  10       38.58       41.58     10.71 o
  -6   3  10        6.82       19.15      8.71 o
  -5   3  10      604.96      670.77     17.13 o
  -4   3  10      154.25      139.21     14.49 o
  -3   3  10      103.63       90.72      7.88 o
  -2   3  10     1186.70     1075.31     20.45 o
  -1   3  10      376.74      415.47     21.24 o
   0   3  10     3419.85     3333.31     53.67 o
   1   3  10      103.67       96.64      9.96 o
   2   3  10      139.53      132.20     11.80 o
   3   3  10      779.64      834.66     24.55 o
   4   3  10       94.96      120.48     24.22 o
   5   3  10       44.59       29.32     26.45 o
   6   3  10       63.43      118.29     33.00 o
   7   3  10      104.20      106.33     35.56 o
 -11   4  10        0.64        3.19     21.01 o
 -10   4  10      333.92      440.85     33.07 o
  -9   4  10      447.86      443.78     24.87 o
  -8   4  10      482.34      507.64     22.72 o
  -7   4  10     1836.40     1880.26     39.38 o
  -6   4  10      560.35      605.34     20.61 o
  -5   4  10      251.46      271.84     11.52 o
  -4   4  10     2206.52     2143.50     32.49 o
  -3   4  10      120.06      118.30      9.00 o
  -2   4  10      745.86      735.00     16.70 o
  -1   4  10      159.39      158.05     10.16 o
   0   4  10       18.74       -0.46      8.53 o
   1   4  10      596.88      524.50     20.63 o
   2   4  10      236.38      259.53     18.43 o
   3   4  10       47.25       38.18     15.50 o
   4   4  10       38.55       88.11     27.06 o
   5   4  10        1.96      -10.02     31.33 o
   6   4  10        2.35      -17.53     26.53 o
   7   4  10       37.42      -20.79     29.56 o
 -10   5  10       14.75      -11.23     16.59 o
  -9   5  10      151.44      128.09     17.59 o
  -8   5  10        3.85       -1.57     14.13 o
  -7   5  10        5.50       10.53     11.29 o
  -6   5  10      578.45      596.12     19.56 o
  -5   5  10        5.02        0.24      8.59 o
  -4   5  10        7.11       13.39      8.58 o
  -3   5  10      128.22      115.07     11.65 o
  -2   5  10      669.63      674.54     17.17 o
  -1   5  10      829.27      803.92     25.40 o
   0   5  10       49.06       34.51     12.08 o
   1   5  10       53.26       64.33     15.04 o
   2   5  10       95.24      100.07     20.05 o
   3   5  10       14.51      -10.06     46.89 o
   4   5  10       27.40       61.40     27.61 o
   5   5  10      126.48      108.27     32.08 o
   6   5  10        5.45       -6.22     39.94 o
 -10   6  10        1.02       -8.03     23.21 o
  -9   6  10        4.67        7.70     15.58 o
  -8   6  10       76.86       71.00     13.58 o
  -7   6  10        4.64      -11.03     11.03 o
  -6   6  10        2.21      -10.06     10.06 o
  -5   6  10        7.61       -5.71      8.75 o
  -4   6  10     1432.93     1434.37     28.04 o
  -3   6  10      111.57      109.52     11.24 o
  -2   6  10      218.13      209.58     17.00 o
  -1   6  10       19.63        9.79     11.46 o
   0   6  10       29.20       30.69     14.34 o
   1   6  10      153.86      150.45     19.26 o
   2   6  10       30.58       33.87     16.38 o
   3   6  10       13.65      -15.94     28.56 o
   4   6  10      100.98       82.93     44.05 o
   5   6  10        0.73      -22.91     29.90 o
  -9   7  10       19.73       22.65     16.08 o
  -8   7  10       36.64       42.52     13.20 o
  -7   7  10        9.34        1.29     11.53 o
  -6   7  10       97.50       97.46     11.59 o
  -5   7  10       40.07       47.95      9.61 o
  -4   7  10      165.41      176.09     11.07 o
  -3   7  10       27.40       33.80     10.22 o
  -2   7  10        8.78       18.87     12.29 o
  -1   7  10       12.29       19.40     13.81 o
   0   7  10        4.92        3.65     14.81 o
   1   7  10       75.74       46.36     16.88 o
   2   7  10       75.70       82.46     26.48 o
   3   7  10        1.02       16.00     25.57 o
   4   7  10        1.67      -26.23     26.23 o
  -9   8  10       27.64       12.58     51.26 o
  -8   8  10        0.88        2.65     12.63 o
  -7   8  10      313.24      299.85     26.37 o
  -6   8  10      115.19      110.66     11.99 o
  -4   8  10       75.42       93.83      9.33 o
  -3   8  10       28.36       28.65     10.00 o
  -2   8  10      189.50      195.01     13.92 o
  -1   8  10       69.12       66.30     15.85 o
   0   8  10        2.04      -15.54     15.54 o
   1   8  10       18.42       43.76     20.83 o
   2   8  10        0.54       -2.32     24.33 o
  -7   9  10       70.56       88.17     14.57 o
  -6   9  10       28.35        5.12     12.28 o
  -5   9  10        0.59       10.08     12.11 o
  -4   9  10       45.89       49.60     12.83 o
  -3   9  10        0.25        6.85     26.24 o
  -2   9  10       24.10        8.39     18.61 o
  -1   9  10       29.39       30.30     14.67 o
   0   9  10       52.36       55.47     17.10 o
   1   9  10        0.24       -7.31     23.37 o
  -4  10  10        1.25       36.44     45.03 o
  -3  10  10       26.13       42.47     51.56 o
   0 -11  11        3.07      -13.39     25.50 o
   1 -11  11        4.35       39.16     43.30 o
   2 -11  11       20.94       64.54     36.09 o
   3 -11  11       20.62        4.28     21.78 o
  -3 -10  11       38.02       33.08     26.83 o
  -2 -10  11        8.16        3.05     24.13 o
  -1 -10  11        2.48      -10.94     23.07 o
   0 -10  11       69.67       48.64     24.97 o
   1 -10  11        1.08      -14.94     23.15 o
   2 -10  11       11.90       -5.19     20.54 o
   3 -10  11        7.71      -17.83     20.04 o
   4 -10  11        9.05       65.56     34.18 o
   5 -10  11       17.69        8.87     24.58 o
  -5  -9  11       19.85       35.92     39.02 o
  -4  -9  11        4.06      -30.30     37.51 o
  -3  -9  11      153.17      153.94     28.60 o
  -2  -9  11       18.89       47.98     24.96 o
  -1  -9  11       30.83       19.52     18.96 o
   0  -9  11       26.30       12.61     19.23 o
   1  -9  11      163.57      213.11     20.41 o
   2  -9  11       68.49       54.76     17.85 o
   3  -9  11       54.54       60.53     19.39 o
   4  -9  11        0.33      -20.83     20.83 o
   5  -9  11       56.32       70.20     24.52 o
   6  -9  11        8.59       28.85     26.16 o
  -6  -8  11        7.90      -37.97     37.97 o
  -5  -8  11       17.98       42.74     36.44 o
  -4  -8  11       31.69       42.95     24.81 o
  -3  -8  11       10.37       -1.72     21.89 o
  -2  -8  11       76.55       72.71     20.35 o
  -1  -8  11      656.04      646.99     40.91 o
   0  -8  11       31.44       23.48     15.27 o
   1  -8  11       31.53       27.04     16.12 o
   2  -8  11      218.57      204.89     20.50 o
   3  -8  11       74.83       65.23     23.34 o
   4  -8  11      229.03      224.39     26.46 o
   5  -8  11      164.99      180.79     26.73 o
   6  -8  11        1.54       -3.40     22.97 o
   7  -8  11       39.09       43.18     32.46 o
  -7  -7  11       49.58       45.62     39.15 o
  -6  -7  11       11.05        7.25     38.50 o
  -5  -7  11        0.06        4.26     24.89 o
  -4  -7  11      644.27      580.40     38.53 o
  -3  -7  11      770.65      739.92     46.32 o
  -2  -7  11       92.38      103.49     19.16 o
  -1  -7  11      760.60      767.09     29.45 o
   0  -7  11      146.83      136.56     16.73 o
   1  -7  11       36.78        2.54     15.41 o
   2  -7  11      944.70      985.50     51.52 o
   3  -7  11       14.60       33.46     19.26 o
   4  -7  11        8.03        8.83     20.12 o
   5  -7  11       50.46       33.20     23.55 o
   6  -7  11       14.57        5.29     22.68 o
   7  -7  11        1.01      -27.96     27.96 o
   8  -7  11       53.55        1.41     49.60 o
  -8  -6  11        0.26        3.23     42.69 o
  -7  -6  11       69.28       69.56     42.47 o
  -6  -6  11       15.53       54.71     38.45 o
  -5  -6  11        6.88        7.20     22.31 o
  -4  -6  11      174.28      156.87     20.01 o
  -3  -6  11        7.96       10.96     14.20 o
  -2  -6  11        0.96       11.17     13.84 o
  -1  -6  11       18.55       17.64      9.93 o
   0  -6  11      486.14      487.70     24.17 o
   1  -6  11      570.56      620.62     19.66 o
   2  -6  11     1858.54     1755.11     46.92 o
   3  -6  11      623.96      638.90     27.88 o
   4  -6  11      660.71      547.71     32.41 o
   5  -6  11       66.34       56.77     22.52 o
   6  -6  11        1.15       -5.55     21.79 o
   7  -6  11      130.24      156.97     34.41 o
   8  -6  11       68.59       79.96     45.44 o
  -9  -5  11       99.77      103.65     50.51 o
  -8  -5  11        5.72       19.44     41.64 o
  -7  -5  11       59.30       80.27     38.15 o
  -6  -5  11      768.09      686.25     66.72 o
  -5  -5  11       55.55       69.26     19.49 o
  -4  -5  11       53.62       48.93     13.22 o
  -3  -5  11        3.33        0.91      9.53 o
  -2  -5  11      859.45      786.06     19.93 o
  -1  -5  11     1583.55     1729.35     30.99 o
   0  -5  11      747.98      704.07     18.73 o
   1  -5  11       50.07       43.42      9.67 o
   2  -5  11      147.30      149.01     17.33 o
   3  -5  11      417.47      346.01     27.22 o
   4  -5  11      574.19      686.73     30.14 o
   5  -5  11        1.63      -16.30     16.30 o
   6  -5  11      172.92       85.72     29.18 o
   7  -5  11        1.62       34.36     29.91 o
   8  -5  11      118.19      155.08     36.75 o
  -9  -4  11       32.57       37.01     40.90 o
  -8  -4  11       17.42       -4.16     26.02 o
  -7  -4  11      319.12      266.34     32.33 o
  -6  -4  11      102.86       88.71     19.83 o
  -5  -4  11      168.01      188.86     18.35 o
  -4  -4  11     2626.71     2658.33     43.17 o
  -3  -4  11      233.05      266.54     12.32 o
  -2  -4  11       61.96       65.77      9.09 o
  -1  -4  11       61.53       45.71      8.63 o
   0  -4  11      104.09       95.97      9.82 o
   1  -4  11      987.30      996.24     25.19 o
   2  -4  11      173.08      209.08     14.62 o
   3  -4  11      257.65      271.01     19.98 o
   4  -4  11      339.09      332.06     19.97 o
   5  -4  11      472.02      398.02     48.02 o
   6  -4  11       17.32       34.02     22.02 o
   8  -4  11       22.21       52.54     32.34 o
   9  -4  11        4.40       14.34     46.51 o
 -10  -3  11        4.89        8.25     31.06 o
  -9  -3  11       13.11       13.10     46.17 o
  -8  -3  11        2.05        7.87     19.84 o
  -7  -3  11       18.21        7.99     19.90 o
  -6  -3  11      319.93      261.73     23.73 o
  -5  -3  11        5.84        3.18     10.90 o
  -4  -3  11       15.59       17.31      8.55 o
  -3  -3  11     1117.11     1137.77     24.89 o
  -2  -3  11     1486.07     1414.46     26.49 o
  -1  -3  11     2460.78     2167.10     39.17 o
   0  -3  11      129.07       95.87     13.13 o
   1  -3  11      765.44      751.77     23.47 o
   2  -3  11      107.76      130.47     16.71 o
   3  -3  11      108.37      164.85     15.51 o
   4  -3  11      187.14      155.30     16.68 o
   5  -3  11      895.04     1036.36     34.14 o
   6  -3  11      221.17      203.51     22.78 o
   7  -3  11      180.31      228.87     48.25 o
   8  -3  11      125.30       86.56     61.07 o
   9  -3  11        5.30      -24.62     34.97 o
 -10  -2  11       41.85       -4.15     31.72 o
  -9  -2  11        0.07      -12.98     23.26 o
  -8  -2  11       70.83       60.63     22.02 o
  -7  -2  11      351.42      331.09     22.57 o
  -6  -2  11      443.36      398.98     32.55 o
  -5  -2  11      201.36      205.26     11.81 o
  -4  -2  11      863.93      899.11     20.92 o
  -3  -2  11      446.42      413.43     18.22 o
  -2  -2  11      595.91      647.95     16.08 o
  -1  -2  11     2474.31     2441.17     41.93 o
   0  -2  11      153.58      165.95     11.31 o
   1  -2  11      782.25      789.99     21.49 o
   2  -2  11      804.42      804.77     24.14 o
   3  -2  11      172.80      196.70     14.92 o
   4  -2  11     1785.93     1784.94     44.15 o
   5  -2  11       51.65       65.19     17.77 o
   6  -2  11       14.55       11.95     18.28 o
   7  -2  11      306.01      243.08     29.63 o
   8  -2  11       12.47       -9.67     25.04 o
   9  -2  11        0.75       -2.26     35.22 o
 -10  -1  11        9.01       13.48     33.02 o
  -9  -1  11      101.41       72.18     22.70 o
  -8  -1  11       69.08       61.65     20.37 o
  -7  -1  11       81.68       74.87     15.80 o
  -6  -1  11     1932.78     1910.92     46.40 o
  -5  -1  11      490.51      496.88     15.62 o
  -4  -1  11      661.18      620.09     16.73 o
  -3  -1  11     1986.64     1975.10     31.94 o
  -2  -1  11       12.34        7.92      6.87 o
  -1  -1  11      464.10      447.56     15.04 o
   0  -1  11     3783.87     3700.23     70.90 o
   1  -1  11        9.43        8.50      9.00 o
   2  -1  11     3474.69     3359.05     66.83 o
   3  -1  11       96.21      114.43     14.78 o
   5  -1  11       14.12      -15.06     15.06 o
   6  -1  11      120.80       76.72     23.34 o
   7  -1  11       58.76       47.50     22.07 o
   8  -1  11        0.08        3.62     26.07 o
 -11   0  11        9.21       -7.98     33.28 o
 -10   0  11        1.56       15.18     42.93 o
  -9   0  11       79.50      117.09     24.19 o
  -8   0  11       42.27       38.21     16.09 o
  -7   0  11      954.42      948.16     29.75 o
  -6   0  11      214.16      181.11     13.78 o
  -5   0  11      190.72      163.58     12.10 o
  -4   0  11      237.10      243.45     11.99 o
  -3   0  11        9.26       16.87      6.79 o
  -2   0  11      760.86      786.74     18.83 o
   0   0  11     4373.35     4352.05     67.94 o
   1   0  11      695.74      602.45     17.29 o
   2   0  11       96.96      138.38     10.90 o
   3   0  11        0.40        2.38      8.86 o
   4   0  11      502.04      569.37     27.65 o
   5   0  11       27.27       28.78     17.92 o
   6   0  11       58.91       22.19     19.32 o
   7   0  11       13.33       21.74     27.15 o
   8   0  11        7.09       20.43     26.25 o
 -11   1  11       71.42      130.74     35.80 o
 -10   1  11       22.08       23.97     27.05 o
  -9   1  11        0.20        1.78     17.07 o
  -8   1  11        0.08      -13.57     13.57 o
  -7   1  11      330.02      372.60     19.76 o
  -6   1  11      110.13      116.62     11.82 o
  -5   1  11      837.22      913.92     22.46 o
  -4   1  11      364.43      399.06     14.67 o
  -3   1  11     1141.91     1124.93     21.00 o
  -2   1  11      943.46     1000.85     20.21 o
  -1   1  11     2693.68     2904.04     48.30 o
   0   1  11      262.09      239.59     11.59 o
   1   1  11      107.91      112.59     10.15 o
   2   1  11      202.24      216.70     12.11 o
   3   1  11     1183.78     1012.48     28.66 o
   4   1  11        0.76        5.56     19.56 o
   5   1  11       16.06       -6.66     16.48 o
   6   1  11        8.69       20.21     22.90 o
   7   1  11       51.89       51.70     27.17 o
   8   1  11      247.57      261.77     43.18 o
 -11   2  11       87.25       66.24     36.00 o
 -10   2  11      166.19      187.74     23.96 o
  -9   2  11      246.42      259.28     26.01 o
  -8   2  11      133.17      157.87     19.46 o
  -7   2  11      548.11      496.96     19.61 o
  -6   2  11      158.17      165.96     12.00 o
  -5   2  11      122.11      118.90     10.43 o
  -4   2  11     1520.30     1431.58     26.47 o
  -3   2  11       74.67       69.26      8.37 o
  -2   2  11      452.23      413.37     12.77 o
  -1   2  11     1307.77     1244.08     24.98 o
   0   2  11       27.06        6.70      8.56 o
   1   2  11      483.09      467.67     16.84 o
   2   2  11       11.42       14.75      9.85 o
   3   2  11     1374.80     1333.13     41.34 o
   4   2  11      233.20      203.71     25.67 o
   5   2  11       22.60       50.44     21.26 o
   6   2  11       27.63       -8.18     27.61 o
   7   2  11       11.39       12.94     30.90 o
 -11   3  11       30.64       32.18     22.13 o
 -10   3  11        4.09       -5.35     18.78 o
  -9   3  11       48.07       37.87     16.76 o
  -8   3  11       37.08       26.10     14.85 o
  -7   3  11      298.74      343.67     17.72 o
  -6   3  11       47.27       67.30     10.83 o
  -5   3  11        8.76       11.01      7.47 o
  -4   3  11       82.30      112.66      9.38 o
  -3   3  11     1528.54     1604.74     28.60 o
  -2   3  11      325.36      312.30     13.07 o
  -1   3  11      314.30      340.82     14.23 o
   0   3  11        9.53        7.84      8.55 o
   1   3  11      344.69      323.81     13.99 o
   2   3  11        1.24        5.07     10.99 o
   3   3  11       33.49       32.19     14.40 o
   4   3  11        4.37       26.23     24.80 o
   5   3  11       19.29        0.80     27.23 o
   6   3  11        0.57      -16.13     28.39 o
   7   3  11        2.89       13.89     41.60 o
 -11   4  11       19.22        0.71     22.45 o
 -10   4  11       18.68       32.13     22.55 o
  -9   4  11       36.94       16.64     16.11 o
  -8   4  11      863.69      814.84     29.06 o
  -7   4  11       10.74       10.54     11.94 o
  -6   4  11       17.37       27.97     15.87 o
  -5   4  11       42.86       36.23     12.43 o
  -4   4  11     4316.16     4238.33     61.16 o
  -3   4  11      273.98      281.54     14.80 o
  -2   4  11     1040.29      977.46     20.45 o
  -1   4  11      270.83      252.31     18.99 o
   0   4  11     1383.58     1288.38     33.03 o
   1   4  11     1099.79     1141.64     33.64 o
   2   4  11      785.19      924.12     33.09 o
   3   4  11      328.86      297.47     33.97 o
   4   4  11       88.28       97.80     55.71 o
   5   4  11       11.46        7.19     27.63 o
   6   4  11       31.42       32.21     33.01 o
 -10   5  11      294.66      284.07     25.16 o
  -9   5  11       67.18       99.84     17.68 o
  -8   5  11      207.57      201.88     18.52 o
  -7   5  11      319.94      301.49     16.71 o
  -6   5  11      463.63      463.75     18.22 o
  -5   5  11      372.15      390.32     15.60 o
  -4   5  11      892.02      997.83     23.59 o
  -3   5  11       63.72       81.44     11.50 o
  -2   5  11       79.84      117.90     12.68 o
  -1   5  11      180.18      182.52     15.15 o
   0   5  11      536.04      524.77     24.53 o
   1   5  11       12.02        9.20     14.43 o
   2   5  11       55.69       65.41     17.16 o
   3   5  11       22.27       38.08     24.93 o
   4   5  11        0.90       19.51     26.91 o
   5   5  11       34.00       24.41     30.66 o
 -10   6  11       93.53       65.14     19.51 o
  -9   6  11       53.26       41.27     16.83 o
  -8   6  11       46.18       46.96     13.77 o
  -7   6  11       92.56      100.49     17.64 o
  -6   6  11       19.59        5.73     11.20 o
  -5   6  11      139.55      108.17     12.42 o
  -4   6  11      169.02      149.88     11.53 o
  -3   6  11      262.80      295.58     15.25 o
  -2   6  11        1.07       -9.42     11.56 o
  -1   6  11      148.45      146.69     17.20 o
   0   6  11       32.89       58.93     16.12 o
   1   6  11      209.02      227.27     21.38 o
   2   6  11        5.05      -19.56     19.56 o
   3   6  11        0.08       34.32     26.43 o
   4   6  11       37.79       41.48     47.13 o
  -9   7  11        8.52       -4.38     15.55 o
  -8   7  11       28.15        4.22     13.31 o
  -7   7  11        8.61       20.97     12.30 o
  -6   7  11       14.60       -5.13     10.68 o
  -5   7  11        8.00        1.25     10.50 o
  -4   7  11        0.36       -9.48      9.48 o
  -3   7  11       73.66       73.13     11.77 o
  -2   7  11        6.60       17.07     14.66 o
  -1   7  11        0.13        8.52     14.35 o
   0   7  11       11.19       23.36     16.23 o
   1   7  11       40.42       50.26     17.81 o
   2   7  11       18.63       19.01     21.95 o
   3   7  11       11.69       15.44     27.08 o
  -8   8  11        1.36      -12.85     12.85 o
  -7   8  11      172.82      193.41     15.07 o
  -6   8  11       78.06       85.83     12.51 o
  -5   8  11        7.98       24.76     11.20 o
  -4   8  11       13.23       15.74     10.77 o
  -3   8  11        2.50      -10.65     15.12 o
  -2   8  11       19.11       10.17     14.44 o
  -1   8  11        6.23      -15.31     15.31 o
   0   8  11       11.81       40.18     17.24 o
   1   8  11       29.06       23.77     21.72 o
   2   8  11        1.35       25.64     37.86 o
  -7   9  11       31.34        3.26     34.52 o
  -6   9  11       82.70      103.64     15.02 o
  -5   9  11       11.01       13.18     13.13 o
  -4   9  11        0.40       -0.75     18.01 o
  -3   9  11        0.50       -4.36     18.19 o
  -2   9  11        0.27       -0.74     13.83 o
  -1   9  11        8.88       12.31     15.77 o
   0   9  11       65.96       36.01     18.69 o
  -3 -10  12       47.05       79.15     29.13 o
  -2 -10  12      106.88       42.25     27.20 o
  -1 -10  12       30.86       43.29     26.07 o
   0 -10  12        3.28        6.63     24.81 o
   1 -10  12        2.48      -23.90     23.90 o
   2 -10  12       81.96      117.16     24.03 o
   3 -10  12      102.99      104.50     24.26 o
   4 -10  12      245.58      256.31     30.12 o
   5 -10  12       35.76       22.85     31.43 o
  -5  -9  12       23.10       -5.64     39.33 o
  -4  -9  12       29.73       24.91     36.36 o
  -3  -9  12      313.65      400.44     40.11 o
  -2  -9  12       38.59       37.83     47.41 o
  -1  -9  12        0.69      -17.22     21.50 o
   0  -9  12      128.58      171.39     28.26 o
   1  -9  12      133.51      125.31     23.39 o
   2  -9  12        1.65        5.23     19.68 o
   3  -9  12      401.39      470.75     31.70 o
   4  -9  12       19.47       14.41     44.41 o
   5  -9  12        0.94       -8.74     25.09 o
   6  -9  12       30.79       27.17     27.40 o
  -6  -8  12        0.65       -1.92     39.89 o
  -5  -8  12       21.98      -22.02     37.14 o
  -4  -8  12        3.61      -14.25     44.50 o
  -3  -8  12       29.25       61.84     25.16 o
  -2  -8  12        1.96      -13.45     27.77 o
  -1  -8  12       23.50       55.39     20.00 o
   0  -8  12       23.93       45.81     16.64 o
   1  -8  12      188.26      149.39     19.33 o
   2  -8  12       95.79      128.05     19.68 o
   3  -8  12        0.31      -14.97     20.27 o
   4  -8  12      179.86      251.55     27.75 o
   5  -8  12       11.86       -7.48     22.62 o
   6  -8  12        8.64       10.48     25.23 o
   7  -8  12       34.73       44.52     35.04 o
  -7  -7  12        7.90       27.35     43.13 o
  -6  -7  12        9.19      -16.43     38.89 o
  -5  -7  12       12.78      -20.23     31.64 o
  -4  -7  12      113.08       97.11     25.72 o
  -3  -7  12       14.42       26.04     22.58 o
  -2  -7  12        9.69       -1.12     26.38 o
  -1  -7  12      210.65      208.19     19.09 o
   0  -7  12       58.63       39.76     15.79 o
   1  -7  12        1.67      -10.79     15.30 o
   2  -7  12       16.73       18.13     16.68 o
   3  -7  12      602.08      655.25     35.05 o
   4  -7  12       26.07       29.60     21.96 o
   5  -7  12       80.70      127.27     25.43 o
   6  -7  12       27.86       -8.51     28.55 o
   7  -7  12       57.28       77.76     34.10 o
  -8  -6  12        3.87       14.42     44.18 o
  -7  -6  12       99.23       96.87     41.34 o
  -6  -6  12       15.32       61.92     38.45 o
  -5  -6  12        0.98       -6.82     34.30 o
  -4  -6  12      221.14      220.72     26.08 o
  -3  -6  12        1.01      -12.54     15.55 o
  -2  -6  12      295.06      288.67     29.36 o
  -1  -6  12      310.41      350.03     19.06 o
   0  -6  12      926.04      839.54     27.88 o
   1  -6  12      163.14      174.09     16.33 o
   2  -6  12       64.70       50.62     14.33 o
   3  -6  12      324.90      308.44     27.21 o
   4  -6  12       62.03       32.73     20.96 o
   5  -6  12       12.42        9.69     21.65 o
   6  -6  12        7.07        1.52     38.32 o
   7  -6  12        0.78      -30.05     30.05 o
   8  -6  12       14.22       43.22     60.19 o
  -9  -5  12       11.82       76.34     44.48 o
  -8  -5  12       59.15       78.00     45.23 o
  -7  -5  12       32.15        9.44     39.46 o
  -6  -5  12       93.69      106.90     25.74 o
  -5  -5  12       76.45       88.66     20.14 o
  -4  -5  12      150.68      133.61     21.97 o
  -3  -5  12     2327.83     2415.07     51.91 o
  -2  -5  12     1138.48     1084.58     26.42 o
  -1  -5  12       23.84       12.65      8.97 o
   0  -5  12     1878.69     1802.03     41.01 o
   1  -5  12       22.47       13.57      9.97 o
   2  -5  12       58.27       71.13     17.30 o
   3  -5  12     1463.74     1554.82     41.15 o
   4  -5  12      127.49      181.73     23.99 o
   5  -5  12        0.45       -0.59     17.77 o
   6  -5  12      312.37      264.83     36.55 o
   7  -5  12       17.78       16.12     30.08 o
   8  -5  12       18.66       22.86     33.07 o
  -9  -4  12        3.69      -24.34     37.97 o
  -8  -4  12        0.48        6.21     27.68 o
  -7  -4  12      100.77      102.65     28.41 o
  -6  -4  12       68.60       42.56     24.66 o
  -5  -4  12       11.18       10.75     15.08 o
  -4  -4  12     1148.91     1042.77     36.32 o
  -3  -4  12      712.06      751.05     25.23 o
  -2  -4  12        2.48        7.46      8.47 o
  -1  -4  12     1283.15     1327.74     27.02 o
   0  -4  12       33.58       37.94      9.67 o
   1  -4  12       32.37       19.11     10.81 o
   2  -4  12      517.79      494.78     20.62 o
   3  -4  12     2538.76     2632.17     72.32 o
   4  -4  12     1048.19      982.42     33.27 o
   5  -4  12       10.70       17.22     19.62 o
   6  -4  12        1.81      -20.60     20.60 o
   7  -4  12      299.53      252.77     69.48 o
   8  -4  12       38.62       99.19     56.70 o
 -10  -3  12       10.40       69.52     35.33 o
  -9  -3  12       29.07       37.14     29.35 o
  -8  -3  12      195.94      270.02     35.48 o
  -7  -3  12      204.70      171.71     23.86 o
  -6  -3  12     1032.69     1044.48     43.12 o
  -5  -3  12     1350.46     1319.10     38.77 o
  -4  -3  12      764.97      792.97     22.15 o
  -3  -3  12      225.66      224.78     12.17 o
  -2  -3  12      300.97      312.51     13.28 o
  -1  -3  12     1924.60     1821.89     57.21 o
   0  -3  12     1456.09     1429.01     35.76 o
   1  -3  12     2537.50     2437.21     52.53 o
   2  -3  12       14.58       -7.01     11.69 o
   3  -3  12       10.10       29.24     14.00 o
   4  -3  12      206.13      154.63     19.95 o
   5  -3  12       38.30        5.78     17.53 o
   6  -3  12       19.56       18.59     22.25 o
   7  -3  12       38.97       58.71     25.99 o
   8  -3  12        0.10       12.81     32.03 o
 -10  -2  12       28.23        4.22     31.31 o
  -9  -2  12      120.82      136.22     27.12 o
  -8  -2  12      101.10       54.84     22.23 o
  -7  -2  12        0.06        3.94     24.96 o
  -6  -2  12      120.53      161.66     18.32 o
  -5  -2  12        4.72       -4.47      9.67 o
  -4  -2  12       88.37       80.18      9.94 o
  -3  -2  12       78.78       76.30      9.00 o
  -2  -2  12     2018.47     2106.88     33.77 o
  -1  -2  12      575.45      612.51     18.68 o
   0  -2  12     2483.14     2485.44     62.17 o
   1  -2  12      647.11      594.65     19.03 o
   2  -2  12      179.27      116.77     13.54 o
   3  -2  12       59.33       33.03     13.85 o
   4  -2  12        0.90       19.93     16.24 o
   5  -2  12       11.62       25.14     17.19 o
   6  -2  12      114.63      151.75     22.57 o
   7  -2  12       19.57       54.04     32.06 o
   8  -2  12       10.64       23.84     28.29 o
 -10  -1  12       38.76       34.68     24.98 o
  -9  -1  12       23.68       16.79     22.09 o
  -8  -1  12      348.56      364.14     29.02 o
  -7  -1  12      117.55      141.33     18.57 o
  -6  -1  12       59.89       44.94     13.28 o
  -5  -1  12       23.19       16.13      9.95 o
  -4  -1  12      500.38      518.21     20.03 o
  -3  -1  12      617.99      612.61     16.06 o
  -2  -1  12      108.71      142.00      9.73 o
  -1  -1  12      105.59       89.75     10.44 o
   0  -1  12      936.62      842.50     22.54 o
   1  -1  12      842.91      937.30     27.67 o
   2  -1  12      165.61      166.52     26.82 o
   3  -1  12     1699.83     1681.63     39.91 o
   4  -1  12       45.03       54.43     17.86 o
   5  -1  12      274.92      246.92     23.27 o
   6  -1  12       97.45      163.64     23.03 o
   7  -1  12      216.23      225.17     26.75 o
   8  -1  12       29.04      106.36     39.31 o
 -11   0  12       31.96       76.48     36.22 o
 -10   0  12       38.86       26.77     28.83 o
  -9   0  12      199.06      213.58     26.34 o
  -8   0  12        4.26        3.29     16.19 o
  -7   0  12     1135.89     1102.82     33.04 o
  -6   0  12       38.84       38.96     12.62 o
  -5   0  12       13.57       14.66      8.59 o
  -4   0  12     1630.20     1714.09     40.33 o
  -3   0  12      321.72      291.63     14.71 o
  -2   0  12     6284.27     6275.23     93.46 o
   0   0  12      530.55      555.83     25.48 o
   1   0  12      377.63      313.77     16.12 o
   2   0  12      334.86      298.64     14.36 o
   3   0  12      870.05      793.99     23.68 o
   4   0  12       14.43       -3.88     15.60 o
   5   0  12       66.55       38.46     18.66 o
   6   0  12       32.92       43.91     20.86 o
   7   0  12       42.20       36.36     29.37 o
   8   0  12        0.50        9.91     35.24 o
 -11   1  12       34.11       29.83     31.47 o
 -10   1  12       24.35       48.52     30.80 o
  -9   1  12       32.97      -10.17     20.32 o
  -8   1  12        1.14       18.82     16.39 o
  -7   1  12       49.94       44.04     22.04 o
  -6   1  12        5.96        0.84     10.94 o
  -5   1  12      662.94      707.24     20.13 o
  -4   1  12     1981.21     2037.56     34.76 o
  -3   1  12     1947.72     1886.24     31.95 o
  -2   1  12        5.01       10.06      8.21 o
  -1   1  12       68.55       60.49     10.09 o
   0   1  12      142.68      159.82     15.30 o
   1   1  12      289.90      298.90     16.44 o
   2   1  12       97.05      105.55     13.24 o
   3   1  12      990.10     1068.20     30.63 o
   4   1  12       13.35       -3.56     16.37 o
   5   1  12        0.56       16.68     22.86 o
   6   1  12        3.96      -23.61     23.61 o
   7   1  12        0.71      -28.84     28.84 o
 -11   2  12       43.88       36.48     32.22 o
 -10   2  12       69.88       51.44     32.13 o
  -9   2  12       73.66       43.29     20.97 o
  -8   2  12        0.07       -4.95     17.83 o
  -7   2  12      166.04      160.01     17.63 o
  -6   2  12        0.24        3.13     10.82 o
  -5   2  12     1140.53     1110.71     25.25 o
  -4   2  12      486.30      432.21     18.03 o
  -3   2  12      241.50      212.26     11.53 o
  -2   2  12       13.76       24.07      8.32 o
  -1   2  12        5.83        6.78      8.97 o
   0   2  12      358.22      322.09     14.99 o
   1   2  12      604.68      660.63     22.13 o
   2   2  12       77.43       84.73     12.90 o
   3   2  12       74.14       67.73     14.46 o
   4   2  12      298.95      247.48     26.20 o
   5   2  12       11.27        5.60     22.00 o
   6   2  12       47.24       73.49     32.08 o
   7   2  12       17.60       20.80     33.07 o
 -11   3  12      218.77      191.74     32.24 o
 -10   3  12       40.62       33.50     20.59 o
  -9   3  12        3.76        5.01     18.37 o
  -8   3  12      243.63      239.95     19.47 o
  -7   3  12     1262.72     1184.78     31.27 o
  -6   3  12       37.59       22.17     10.47 o
  -5   3  12       34.87       17.12      9.04 o
  -4   3  12      981.89     1104.38     23.57 o
  -3   3  12       11.40       20.41      6.93 o
  -2   3  12      498.12      486.88     17.40 o
  -1   3  12      821.45      918.89     22.48 o
   0   3  12      719.51      762.41     20.55 o
   1   3  12      171.12      170.99     14.42 o
   2   3  12       41.98       30.70     16.69 o
   3   3  12      144.68      127.06     18.08 o
   4   3  12       15.64       -9.21     26.04 o
   5   3  12       76.43       86.31     30.20 o
   6   3  12       36.35        1.85     31.49 o
 -10   4  12        0.30      -14.59     19.75 o
  -9   4  12      296.52      292.49     21.95 o
  -8   4  12       20.50       27.28     15.21 o
  -7   4  12      115.62       91.41     13.96 o
  -6   4  12       90.48       60.13     12.63 o
  -5   4  12        1.67       26.70     11.27 o
  -4   4  12       10.59       -1.37      9.54 o
  -3   4  12       71.93       58.21      9.06 o
  -2   4  12     1088.55      999.43     26.97 o
  -1   4  12       34.74       25.44     11.06 o
   0   4  12      771.15      823.76     38.32 o
   1   4  12       70.20       45.03     15.79 o
   2   4  12       30.42       16.73     15.96 o
   3   4  12      156.04      203.96     23.80 o
   4   4  12       68.19       73.86     29.98 o
   5   4  12       24.15        9.49     29.89 o
   6   4  12        9.44       33.84     33.79 o
 -10   5  12       55.79       15.64     20.17 o
  -9   5  12        0.25      -16.04     16.04 o
  -8   5  12      111.64      105.53     17.31 o
  -7   5  12       53.04       95.50     20.06 o
  -6   5  12      237.14      227.50     15.30 o
  -5   5  12      132.56      116.45     13.29 o
  -4   5  12       75.49       60.15     11.85 o
  -3   5  12       67.67       68.62     12.36 o
  -2   5  12     1178.89     1189.72     46.49 o
  -1   5  12       41.43       42.76     15.19 o
   0   5  12      341.09      379.04     29.90 o
   1   5  12       28.81       23.43     15.91 o
   2   5  12       76.01       26.61     19.80 o
   3   5  12       53.06       62.71     28.72 o
   4   5  12      146.83      190.80     34.60 o
   5   5  12       10.98       -1.52     30.91 o
 -10   6  12       72.71      124.32     57.81 o
  -9   6  12       41.41       25.23     17.12 o
  -8   6  12      193.40      208.39     18.68 o
  -7   6  12       63.66       52.80     13.76 o
  -6   6  12        8.15        2.87     11.75 o
  -5   6  12      179.44      207.88     14.84 o
  -4   6  12        9.08       24.92     11.58 o
  -3   6  12       36.56       39.88     13.75 o
  -2   6  12       72.36       38.13     15.34 o
  -1   6  12      146.98      140.85     18.09 o
   0   6  12       77.87       76.85     16.84 o
   1   6  12       25.77        7.64     16.58 o
   2   6  12        4.80      -10.00     20.48 o
   3   6  12        9.13        4.59     32.64 o
   4   6  12       36.36       33.96     32.37 o
  -9   7  12        5.42      -15.80     15.80 o
  -8   7  12      210.02      252.36     19.43 o
  -7   7  12       35.37       44.82     14.27 o
  -6   7  12        6.41       14.47     12.25 o
  -5   7  12      298.48      346.03     22.13 o
  -4   7  12        0.28       -7.61     11.51 o
  -3   7  12        7.93       -6.89     14.16 o
  -2   7  12       25.51        4.36     15.04 o
  -1   7  12       47.52       52.23     16.94 o
   0   7  12       57.40       62.30     18.04 o
   1   7  12      150.78      165.11     24.82 o
   2   7  12        5.08      -20.16     21.75 o
   3   7  12       16.66       38.40     29.86 o
  -8   8  12        2.05      -14.69     14.69 o
  -7   8  12       63.25       45.59     13.63 o
  -6   8  12        9.69       14.22     12.19 o
  -5   8  12        1.63       -1.78     11.45 o
  -4   8  12        2.43       -3.89     11.63 o
  -3   8  12        3.53       16.45     14.93 o
  -2   8  12       67.25       54.89     16.67 o
  -1   8  12       28.61       10.33     17.13 o
   0   8  12        4.53        1.33     21.65 o
   1   8  12        8.50        5.19     22.53 o
  -6   9  12        7.87       12.54     19.75 o
  -5   9  12        0.39        8.51     14.41 o
  -4   9  12       41.11       22.55     16.62 o
  -3   9  12        0.05      -13.34     23.06 o
  -2   9  12       10.28       -3.37     14.86 o
  -1   9  12        0.77       -5.00     17.00 o
  -2 -10  13       33.75       41.37     27.61 o
  -1 -10  13       20.78       17.44     37.21 o
   0 -10  13       21.58       31.04     26.48 o
   1 -10  13       49.46       85.20     23.03 o
   2 -10  13       56.43       36.76     28.23 o
   3 -10  13        4.73      -16.10     22.83 o
   4 -10  13      436.36      531.19     37.31 o
  -4  -9  13        5.26      -34.91     34.91 o
  -3  -9  13        1.33      -15.22     26.81 o
  -2  -9  13       73.14       73.58     26.97 o
  -1  -9  13       26.61        8.46     24.07 o
   0  -9  13       54.97       46.73     20.23 o
   1  -9  13      234.85      255.28     26.74 o
   2  -9  13        0.19        5.23     20.61 o
   3  -9  13       51.05       30.28     22.76 o
   4  -9  13       47.25       59.45     29.88 o
   5  -9  13       84.61       68.46     28.45 o
  -6  -8  13       12.70       -5.72     41.51 o
  -5  -8  13        3.59        6.38     35.87 o
  -4  -8  13      116.47      116.49     41.34 o
  -3  -8  13        0.00      -13.45     40.51 o
  -2  -8  13      440.19      442.19     55.58 o
  -1  -8  13      662.74      588.64     39.22 o
   0  -8  13       86.20      133.25     22.12 o
   1  -8  13      316.31      328.54     27.36 o
   2  -8  13       21.57        7.11     20.05 o
   3  -8  13       15.46      -13.71     36.10 o
   4  -8  13      131.15      133.99     26.49 o
   5  -8  13       21.54       75.44     26.93 o
   6  -8  13        0.49        6.07     32.41 o
  -7  -7  13        4.27       45.23     46.45 o
  -6  -7  13        5.10       58.03     36.36 o
  -5  -7  13       88.12      136.60     39.89 o
  -4  -7  13      237.23      260.61     31.33 o
  -3  -7  13        0.37        5.98     22.53 o
  -2  -7  13      869.59      933.92     48.42 o
  -1  -7  13      765.85      745.62     35.13 o
   0  -7  13      661.01      730.58     30.75 o
   1  -7  13      171.26      168.14     20.35 o
   2  -7  13      246.38      290.21     27.07 o
   3  -7  13      236.78      214.34     35.61 o
   4  -7  13      447.39      483.76     34.31 o
   5  -7  13       21.78       35.46     32.29 o
   6  -7  13       56.53       49.21     31.48 o
   7  -7  13       23.06       31.39     33.71 o
  -8  -6  13       34.17      -14.03     44.79 o
  -7  -6  13       44.96       72.10     42.30 o
  -6  -6  13       15.26       35.44     36.14 o
  -5  -6  13       79.16       55.49     38.76 o
  -4  -6  13      256.57      274.30     30.09 o
  -3  -6  13        0.26        4.12     17.69 o
  -2  -6  13       64.33       73.47     15.99 o
  -1  -6  13      427.40      410.48     35.92 o
   0  -6  13      185.30      188.87     17.44 o
   1  -6  13      243.58      232.48     18.42 o
   2  -6  13      218.08      245.01     19.15 o
   3  -6  13       10.46        1.60     22.81 o
   4  -6  13       91.20      100.67     24.58 o
   5  -6  13       64.89       83.82     30.21 o
   6  -6  13        0.04       14.91     29.57 o
   7  -6  13       72.94       95.41     38.89 o
  -8  -5  13      121.94       97.66     48.68 o
  -7  -5  13       61.56       69.74     43.48 o
  -6  -5  13       21.82       30.18     24.94 o
  -5  -5  13       35.40       50.43     24.39 o
  -4  -5  13      178.66      171.76     20.68 o
  -3  -5  13      296.28      262.49     20.19 o
  -2  -5  13       14.96       54.67     13.03 o
  -1  -5  13     1390.04     1554.63     35.87 o
   0  -5  13       11.52       -3.16     12.03 o
   1  -5  13      230.16      221.16     24.03 o
   2  -5  13        8.67       -9.66     12.64 o
   3  -5  13      203.36      164.68     20.90 o
   4  -5  13      465.16      512.82     30.69 o
   5  -5  13       10.46        5.41     27.08 o
   6  -5  13       48.06       60.65     30.34 o
   7  -5  13        0.71        1.59     31.30 o
   8  -5  13        1.08        7.22     35.30 o
  -9  -4  13       79.80       79.40     48.20 o
  -8  -4  13       58.81       81.60     30.46 o
  -7  -4  13       29.49       38.27     22.56 o
  -6  -4  13      130.94      136.44     23.51 o
  -5  -4  13       17.83       24.18     17.83 o
  -4  -4  13        5.23       -6.87     16.22 o
  -3  -4  13       85.47      128.87     13.07 o
  -2  -4  13       14.21       20.21     10.30 o
  -1  -4  13       28.59       23.09      9.80 o
   0  -4  13      315.38      342.56     16.07 o
   1  -4  13       46.78       34.89     11.99 o
   2  -4  13     1202.83     1268.98     33.82 o
   3  -4  13      791.22      693.65     33.15 o
   4  -4  13       56.83       31.34     19.03 o
   5  -4  13       44.46       50.10     22.79 o
   6  -4  13        7.83      -20.45     23.77 o
   7  -4  13        8.55        4.61     35.00 o
   8  -4  13        0.16      -32.46     34.36 o
  -9  -3  13        0.83       15.40     30.16 o
  -8  -3  13        1.81        6.92     24.72 o
  -7  -3  13        0.18       28.29     20.98 o
  -6  -3  13      140.79      147.44     22.85 o
  -5  -3  13      190.36      190.83     31.13 o
  -4  -3  13      205.10      234.47     15.39 o
  -3  -3  13      766.25      727.47     20.13 o
  -2  -3  13      633.31      613.58     31.67 o
  -1  -3  13     2893.78     2772.58     48.48 o
   0  -3  13     1060.75      927.40     27.00 o
   1  -3  13     5038.95     5008.02     85.93 o
   2  -3  13        7.97       11.48     12.90 o
   3  -3  13     4944.05     4624.98     90.17 o
   4  -3  13     1233.17     1211.43     82.86 o
   6  -3  13      139.77      197.39     30.02 o
   7  -3  13      127.52      113.63     30.22 o
   8  -3  13        0.00       29.40     35.50 o
 -10  -2  13      222.46      193.30     62.90 o
  -9  -2  13      416.45      434.52     48.58 o
  -8  -2  13       75.62      137.52     24.91 o
  -7  -2  13      264.49      257.01     25.42 o
  -6  -2  13        8.13       -7.01     14.40 o
  -5  -2  13      121.03      126.05     16.57 o
  -4  -2  13     1908.57     2067.52     36.52 o
  -3  -2  13     1290.86     1306.80     25.42 o
  -2  -2  13     1816.09     1777.47     30.80 o
  -1  -2  13      529.31      521.01     18.48 o
   0  -2  13      327.19      312.28     15.56 o
   1  -2  13      337.46      361.96     20.59 o
   2  -2  13       22.35        5.45     11.12 o
   3  -2  13     1777.03     1921.82     47.46 o
   4  -2  13      473.46      536.46     28.94 o
   5  -2  13      113.77      103.30     21.03 o
   6  -2  13        0.53      -17.28     19.22 o
   7  -2  13        2.50       10.44     27.44 o
   8  -2  13       36.43       13.42     30.04 o
 -10  -1  13        1.43       21.01     25.66 o
  -9  -1  13        3.96       23.24     22.94 o
  -8  -1  13      338.16      361.75     29.94 o
  -7  -1  13       55.92       86.29     18.30 o
  -6  -1  13      324.51      395.53     33.16 o
  -5  -1  13      962.67      967.06     33.55 o
  -4  -1  13     2592.63     2590.98     58.35 o
  -3  -1  13       39.71       53.23      9.62 o
  -2  -1  13     1348.63     1358.54     26.22 o
  -1  -1  13       61.94       61.09     10.98 o
   0  -1  13      145.41      147.90     15.98 o
   1  -1  13      275.72      255.25     14.71 o
   2  -1  13     2316.87     2564.65     47.68 o
   3  -1  13      682.19      643.62     25.03 o
   4  -1  13       89.07      103.52     19.60 o
   5  -1  13       66.25       54.93     20.07 o
   6  -1  13       64.32       45.74     21.68 o
   7  -1  13      161.61      188.06     30.79 o
   8  -1  13        0.04        9.48     35.87 o
 -10   0  13       43.20       72.83     31.80 o
  -9   0  13        6.88       -7.46     20.58 o
  -8   0  13       19.12       36.52     17.39 o
  -7   0  13      650.67      710.11     34.95 o
  -6   0  13      151.64      148.87     16.22 o
  -5   0  13      292.21      277.45     17.44 o
  -4   0  13        2.95       -1.51      8.38 o
  -3   0  13     1103.54     1049.11     23.63 o
  -2   0  13       75.10       55.07      9.38 o
  -1   0  13      462.35      389.49     17.27 o
   0   0  13     1031.41     1012.74     30.45 o
   1   0  13      248.79      222.92     15.39 o
   2   0  13        4.28       -1.99     11.24 o
   3   0  13      434.99      423.45     19.81 o
   4   0  13      132.96      159.97     22.20 o
   5   0  13        0.69      -18.80     18.80 o
   6   0  13       21.85       24.58     25.66 o
   7   0  13       15.47       -8.95     26.02 o
 -10   1  13       41.55      122.43     34.51 o
  -9   1  13        0.22        8.67     20.98 o
  -8   1  13       21.39       13.78     16.66 o
  -7   1  13      167.14      130.03     16.42 o
  -6   1  13      440.92      464.07     19.13 o
  -5   1  13      347.63      280.67     15.42 o
  -4   1  13     1139.24     1145.56     26.69 o
  -3   1  13      454.61      456.46     15.59 o
  -2   1  13      113.03      158.75     11.70 o
  -1   1  13     3730.28     3624.20     59.69 o
   0   1  13       21.71       32.95      9.77 o
   1   1  13      241.14      233.78     13.29 o
   2   1  13       46.15       51.45     12.63 o
   3   1  13      288.53      334.21     18.67 o
   4   1  13        5.62       17.68     17.76 o
   5   1  13        0.30       -0.99     22.78 o
   6   1  13       69.37      100.14     27.62 o
   7   1  13        1.13       -8.26     39.83 o
 -10   2  13        1.75       -1.43     25.97 o
  -9   2  13       57.30       72.53     23.13 o
  -8   2  13      128.08      102.12     19.12 o
  -7   2  13      359.39      400.51     35.64 o
  -6   2  13      376.54      335.96     23.63 o
  -5   2  13      186.68      207.62     14.58 o
  -4   2  13      735.52      786.01     20.47 o
  -3   2  13      560.50      515.37     17.46 o
  -2   2  13     1395.69     1311.58     44.38 o
  -1   2  13     1464.73     1407.91     30.75 o
   0   2  13     1011.21     1125.55     27.72 o
   1   2  13      268.50      263.43     17.63 o
   2   2  13       51.22       46.06     13.48 o
   3   2  13        3.85        2.16     14.19 o
   4   2  13        8.70       44.18     22.27 o
   5   2  13        1.83       32.07     60.59 o
   6   2  13       13.74      -11.14     31.76 o
   7   2  13       82.33       94.69     56.81 o
 -10   3  13       24.74       39.20     21.77 o
  -9   3  13       26.65       40.30     19.32 o
  -8   3  13        0.21        0.92     15.47 o
  -7   3  13       92.74       72.15     15.62 o
  -6   3  13       84.24       65.15     13.31 o
  -5   3  13       15.72       27.95     10.59 o
  -3   3  13     1509.05     1635.89     31.12 o
  -2   3  13      628.52      555.85     17.36 o
  -1   3  13      716.65      821.77     23.41 o
   0   3  13      253.46      270.05     27.03 o
   1   3  13      422.73      440.21     21.27 o
   2   3  13       69.13       64.50     18.54 o
   3   3  13       15.41       22.98     29.19 o
   4   3  13      124.46      219.78     35.36 o
   5   3  13       74.08       75.39     32.17 o
   6   3  13        2.83       10.15     34.77 o
 -10   4  13       20.34       60.99     22.09 o
  -9   4  13       79.74       89.38     19.00 o
  -8   4  13       53.12       31.14     16.03 o
  -7   4  13       37.73       37.29     15.11 o
  -6   4  13        9.56        8.16     12.07 o
  -5   4  13       19.55       -4.98     13.75 o
  -4   4  13       25.78       38.49     12.50 o
  -3   4  13      364.48      304.28     18.44 o
  -2   4  13      898.55      899.49     32.53 o
  -1   4  13     1030.95      921.20     33.51 o
   0   4  13        2.72       -4.44     14.60 o
   1   4  13        0.69       22.21     15.96 o
   2   4  13       30.72        9.95     19.25 o
   3   4  13        7.89      -14.38     25.32 o
   4   4  13       30.01       27.72     57.64 o
   5   4  13       25.31       94.25     34.70 o
 -10   5  13       96.51      102.24     22.94 o
  -9   5  13      139.32      164.41     22.84 o
  -8   5  13      100.73       71.01     17.08 o
  -7   5  13      548.70      585.55     22.65 o
  -6   5  13      214.97      229.64     19.43 o
  -5   5  13      102.29      102.66     15.96 o
  -4   5  13      664.71      632.53     25.83 o
  -3   5  13       16.66        9.24     13.69 o
  -2   5  13        4.69       -8.03     15.26 o
  -1   5  13      917.63      915.17     33.88 o
   0   5  13      165.36      172.30     19.85 o
   1   5  13      173.51      222.67     21.32 o
   2   5  13      495.62      474.36     31.39 o
   3   5  13       17.07       64.29     30.22 o
   4   5  13       65.19       95.96     36.73 o
  -9   6  13        5.95      -11.01     16.92 o
  -8   6  13      131.08      111.27     19.34 o
  -7   6  13       84.59       56.99     14.12 o
  -6   6  13       71.13       70.69     13.99 o
  -5   6  13       77.73       39.74     12.86 o
  -4   6  13       57.39       57.91     13.32 o
  -3   6  13       54.91       79.99     15.76 o
  -2   6  13        1.24        0.99     15.79 o
  -1   6  13      109.79      123.13     18.78 o
   0   6  13        1.08        1.01     16.63 o
   1   6  13      104.70      101.90     25.54 o
   2   6  13       47.18       29.68     23.75 o
   3   6  13       21.94       38.19     31.04 o
  -8   7  13       69.01       47.06     16.93 o
  -7   7  13       34.36       17.34     13.65 o
  -6   7  13        1.66      -10.43     12.73 o
  -5   7  13       15.34       26.96     13.12 o
  -4   7  13       33.56       46.16     14.59 o
  -3   7  13       83.54       69.40     17.29 o
  -2   7  13        0.16       -3.82     16.75 o
  -1   7  13       24.01       10.50     16.96 o
   0   7  13       36.06       15.62     18.31 o
   1   7  13       18.22       19.03     21.91 o
   2   7  13        5.36       -9.36     28.24 o
  -7   8  13        1.02       -5.10     13.50 o
  -6   8  13        6.29       -0.87     12.85 o
  -5   8  13       47.52       37.39     13.37 o
  -4   8  13        0.43        1.65     12.72 o
  -3   8  13      120.99      135.45     19.02 o
  -2   8  13       37.41       31.11     23.38 o
  -1   8  13        0.33       -5.23     21.75 o
   0   8  13        6.92      -21.51     21.51 o
  -4   9  13        3.79       13.80     27.75 o
  -2 -10  14       66.70       30.41     41.99 o
  -1 -10  14      119.54      131.07     69.02 o
   0 -10  14       28.29       29.98     44.00 o
   1 -10  14       41.83       49.64     23.44 o
   2 -10  14       19.02       49.78     34.21 o
   3 -10  14       17.27        7.01     24.46 o
  -4  -9  14        2.16      -29.06     38.89 o
  -3  -9  14        0.93        4.19     37.49 o
  -2  -9  14       69.14       44.43     27.75 o
  -1  -9  14       48.28       44.28     26.49 o
   0  -9  14       48.59       41.02     21.81 o
   1  -9  14       30.95       -1.71     21.49 o
   2  -9  14        2.04       14.47     22.96 o
   3  -9  14       20.77      -12.91     23.01 o
   4  -9  14       12.82      -12.11     25.51 o
   5  -9  14        2.43      -45.75     45.75 o
  -5  -8  14       44.57       37.80     40.94 o
  -4  -8  14       29.92       47.37     40.42 o
  -3  -8  14       57.21      128.85     28.89 o
  -2  -8  14        4.32      -23.76     23.76 o
  -1  -8  14       45.87       98.34     22.32 o
   0  -8  14       60.66       81.33     22.20 o
   1  -8  14      176.91      184.63     25.00 o
   2  -8  14       22.52       17.52     21.76 o
   3  -8  14        7.78        3.59     22.41 o
   4  -8  14        7.85       39.17     25.50 o
   5  -8  14       61.50       82.65     37.29 o
   6  -8  14        6.73        4.38     34.55 o
  -7  -7  14       27.19       65.54     47.72 o
  -6  -7  14       47.13       79.35     42.21 o
  -5  -7  14       48.54       39.37     41.21 o
  -4  -7  14        1.37       28.14     37.19 o
  -3  -7  14      226.78      158.78     29.61 o
  -2  -7  14        7.30      -24.37     31.05 o
  -1  -7  14       14.23       10.15     18.85 o
   0  -7  14      272.37      267.39     26.52 o
   1  -7  14        9.95       27.18     20.77 o
   2  -7  14        2.60       -0.01     20.92 o
   3  -7  14      186.45      178.87     27.00 o
   4  -7  14        1.52       16.53     23.98 o
   5  -7  14      105.04      142.34     35.66 o
   6  -7  14       74.83       88.73     36.07 o
  -7  -6  14       12.63       30.02     46.10 o
  -6  -6  14       45.33       61.83     38.28 o
  -5  -6  14      192.61      188.86     42.43 o
  -4  -6  14      678.56      654.35     59.21 o
  -3  -6  14      119.30       89.53     20.48 o
  -2  -6  14      153.71      170.19     21.31 o
  -1  -6  14     1018.10     1048.57     36.52 o
   0  -6  14      342.88      320.16     22.98 o
   1  -6  14      232.47      216.57     21.25 o
   2  -6  14     1569.24     1678.50     57.91 o
   3  -6  14      105.23      109.37     24.96 o
   4  -6  14      174.62      130.55     63.12 o
   5  -6  14       25.53       84.48     33.24 o
   6  -6  14       23.86       61.37     33.87 o
   7  -6  14        5.38       69.44     37.66 o
  -8  -5  14      127.31      170.02     48.81 o
  -7  -5  14        2.92       83.11     30.76 o
  -6  -5  14        1.46      -33.57     41.40 o
  -5  -5  14       63.57       16.54     25.63 o
  -4  -5  14       10.22       18.40     24.64 o
  -3  -5  14      297.78      301.13     21.13 o
  -2  -5  14      117.22      111.67     15.36 o
  -1  -5  14      466.33      531.54     21.84 o
   0  -5  14      599.67      537.87     22.03 o
   1  -5  14     1266.59     1248.59     36.70 o
   2  -5  14      570.74      576.69     31.25 o
   3  -5  14      341.08      286.47     24.20 o
   4  -5  14      613.77      549.55     53.66 o
   5  -5  14        0.24       43.46     29.24 o
   6  -5  14       31.30       62.14     62.05 o
   7  -5  14       52.75       98.49     63.01 o
  -9  -4  14      171.80      154.03     48.94 o
  -8  -4  14       51.83       24.64     31.50 o
  -7  -4  14      123.78      102.10     70.33 o
  -6  -4  14      100.18       80.51     22.02 o
  -5  -4  14      208.94      209.38     24.25 o
  -4  -4  14        2.00       -6.39     19.27 o
  -3  -4  14      193.53      251.52     21.36 o
  -2  -4  14       86.48       37.59     14.19 o
  -1  -4  14      360.32      356.32     19.25 o
   0  -4  14      161.69      157.44     17.54 o
   1  -4  14      178.19      152.72     20.98 o
   2  -4  14      193.14      211.14     19.47 o
   3  -4  14     1471.81     1596.47     53.96 o
   4  -4  14       12.90        3.98     22.34 o
   5  -4  14       53.32       79.95     25.48 o
   6  -4  14      168.58      175.94     37.65 o
   7  -4  14       26.08       25.81     35.36 o
  -9  -3  14       37.34      -12.04     30.32 o
  -8  -3  14        6.39       14.36     22.67 o
  -7  -3  14      215.59      251.75     44.57 o
  -6  -3  14      841.59      852.96     39.24 o
  -5  -3  14       28.63       20.61     18.66 o
  -4  -3  14     1420.33     1433.73     37.93 o
  -3  -3  14       21.41       23.98     11.02 o
  -2  -3  14      541.17      554.98     25.66 o
  -1  -3  14      662.63      667.33     21.63 o
   0  -3  14        3.84       -0.18     11.91 o
   1  -3  14      398.98      423.62     20.19 o
   2  -3  14      618.35      572.14     31.25 o
   3  -3  14      331.93      323.68     25.80 o
   4  -3  14       48.97       19.63     18.56 o
   5  -3  14      145.65       92.94     22.19 o
   6  -3  14       25.94        7.85     24.78 o
   7  -3  14        2.24       60.69     36.17 o
 -10  -2  14      226.54      311.60     51.02 o
  -9  -2  14        6.28       17.03     23.73 o
  -8  -2  14        1.03       -5.28     22.92 o
  -7  -2  14       17.17       20.43     20.51 o
  -6  -2  14      277.46      328.88     22.99 o
  -5  -2  14      107.50      101.98     17.49 o
  -4  -2  14       17.36        9.87     10.88 o
  -3  -2  14     1804.91     1779.17     31.88 o
  -2  -2  14      523.34      500.31     17.36 o
  -1  -2  14     4154.91     3981.43     65.43 o
   0  -2  14      232.40      193.05     14.13 o
   1  -2  14       25.17       20.67     11.93 o
   2  -2  14       41.06       98.54     16.42 o
   3  -2  14      550.89      643.35     31.21 o
   5  -2  14      139.57      157.21     23.94 o
   6  -2  14        8.77       10.25     25.69 o
   7  -2  14       34.99       44.47     28.62 o
 -10  -1  14        1.47      -16.74     32.16 o
  -9  -1  14       36.59       26.25     24.21 o
  -8  -1  14       62.71      114.66     36.30 o
  -7  -1  14      310.44      302.34     30.10 o
  -6  -1  14       19.28       52.86     17.35 o
  -5  -1  14     1208.38     1222.66     34.44 o
  -4  -1  14       10.83        3.38      9.63 o
  -3  -1  14       51.13       72.31     10.95 o
  -2  -1  14     1206.69     1214.69     26.78 o
  -1  -1  14       82.29       80.62     11.95 o
   0  -1  14       55.06       41.93     11.46 o
   1  -1  14      313.86      346.65     18.98 o
   2  -1  14      258.78      294.20     25.42 o
   3  -1  14       74.12       64.59     17.01 o
   4  -1  14      334.35      340.62     26.13 o
   5  -1  14       56.75       65.03     21.75 o
   6  -1  14       11.99       -0.30     21.83 o
   7  -1  14       29.19       30.63     57.99 o
 -10   0  14        7.54       -5.41     30.73 o
  -9   0  14      368.51      419.45     73.17 o
  -8   0  14      113.00      161.05     23.28 o
  -7   0  14        0.92        5.88     16.72 o
  -6   0  14      915.26      901.65     30.39 o
  -5   0  14       11.02       -0.44     14.57 o
  -4   0  14     2975.28     2829.86     53.64 o
  -3   0  14      388.36      403.79     16.75 o
  -2   0  14     2050.63     2044.98     42.75 o
  -1   0  14      361.86      287.16     17.97 o
   0   0  14     3826.36     3962.06     77.48 o
   1   0  14      414.67      320.19     20.35 o
   2   0  14      970.20      995.38     28.70 o
   3   0  14      211.02      270.00     17.75 o
   4   0  14       25.91        7.08     18.55 o
   5   0  14       18.49       25.55     23.58 o
   6   0  14      130.59      194.70     42.05 o
   7   0  14      101.63      144.36     33.28 o
 -10   1  14        1.78       15.00     31.99 o
  -9   1  14       25.20       25.17     22.23 o
  -8   1  14       14.83       -5.01     24.83 o
  -7   1  14       53.82       69.79     16.53 o
  -6   1  14      332.73      356.42     20.16 o
  -4   1  14      142.21      178.81     12.52 o
  -3   1  14     2408.05     2481.30     42.27 o
  -2   1  14        2.30       -0.85     10.00 o
  -1   1  14     1482.68     1443.19     48.90 o
   0   1  14       16.92       35.20     11.13 o
   1   1  14      784.80      774.75     24.81 o
   2   1  14        1.49        4.11     13.35 o
   3   1  14        2.55        9.34     18.13 o
   4   1  14        0.49       34.31     23.70 o
   5   1  14      153.10      173.52     29.66 o
   6   1  14       69.97       97.64     37.38 o
 -10   2  14        0.21       -0.69     21.76 o
  -9   2  14       29.42       29.81     28.94 o
  -8   2  14      261.78      267.09     27.41 o
  -7   2  14       84.77       28.06     17.37 o
  -6   2  14      188.10      229.30     17.61 o
  -5   2  14      484.72      548.33     20.31 o
  -4   2  14       55.17       39.36     11.25 o
  -3   2  14       17.11        0.95     10.92 o
  -2   2  14        3.92        9.98     12.90 o
  -1   2  14       21.91       26.00     11.91 o
   0   2  14       10.89       10.19     11.50 o
   1   2  14     1137.18     1102.08     34.18 o
   2   2  14      274.20      280.73     22.11 o
   3   2  14       73.89      114.80     24.03 o
   4   2  14       65.71       44.84     47.98 o
   5   2  14       21.52       18.28     74.59 o
   6   2  14      102.98      129.10     39.13 o
 -10   3  14      299.48      293.36     28.23 o
  -9   3  14      213.80      219.64     30.41 o
  -8   3  14       51.21       40.09     17.09 o
  -7   3  14        0.07       -7.10     15.09 o
  -6   3  14      245.92      235.33     17.09 o
  -5   3  14      120.37      124.81     14.39 o
  -4   3  14     1701.28     1546.92     33.08 o
  -3   3  14        8.87       17.93     12.04 o
  -2   3  14       93.33       99.70     14.70 o
  -1   3  14       86.07       94.50     15.33 o
   0   3  14      354.30      353.28     20.14 o
   1   3  14       79.76       65.56     19.19 o
   2   3  14      753.88      783.31     37.08 o
   3   3  14      103.93      123.88     35.57 o
   4   3  14       44.59      -33.95     33.95 o
   5   3  14        0.64        8.51     33.18 o
 -10   4  14        0.02      -18.64     35.37 o
  -9   4  14       21.73        7.12     19.16 o
  -8   4  14        7.01      -15.79     15.79 o
  -7   4  14      243.26      242.99     19.80 o
  -6   4  14      265.85      340.52     18.84 o
  -5   4  14      215.55      196.22     15.93 o
  -4   4  14      170.57      225.60     16.19 o
  -3   4  14      234.66      262.55     22.03 o
  -2   4  14        9.16        5.94     15.13 o
  -1   4  14        6.22       -9.68     15.22 o
   0   4  14       35.51        4.38     15.78 o
   1   4  14      462.34      540.11     39.17 o
   2   4  14        6.42      -18.88     18.88 o
   3   4  14       34.72       33.92     40.48 o
   4   4  14        1.24       20.81     41.86 o
   5   4  14        0.03        7.04     32.61 o
  -9   5  14       41.85       54.60     21.24 o
  -8   5  14       55.83       41.49     16.81 o
  -7   5  14      109.30       73.76     16.63 o
  -6   5  14        7.87       14.45     16.35 o
  -5   5  14      310.15      320.59     18.55 o
  -4   5  14      302.29      264.46     17.37 o
  -3   5  14        5.43       -6.25     13.93 o
  -2   5  14       10.42      -12.29     15.62 o
  -1   5  14       15.51       -3.80     16.13 o
   0   5  14      621.01      550.41     36.03 o
   1   5  14      275.32      261.10     52.13 o
   2   5  14       26.42       11.37     20.68 o
   3   5  14        4.63      -24.80     28.23 o
   4   5  14       49.11       11.86     32.13 o
  -9   6  14       54.79       88.64     20.45 o
  -8   6  14        0.66       21.34     16.71 o
  -7   6  14       17.88       -2.03     15.72 o
  -6   6  14      171.37      171.73     17.20 o
  -5   6  14      312.72      370.56     20.32 o
  -4   6  14       15.72        9.30     14.94 o
  -3   6  14      145.32      227.61     27.39 o
  -2   6  14      306.32      354.43     32.82 o
  -1   6  14       52.96      103.35     19.32 o
   0   6  14      212.37      179.67     25.21 o
   1   6  14        0.50       18.96     22.67 o
   2   6  14        4.07      -21.19     26.99 o
   3   6  14        5.65       -9.25     33.54 o
  -8   7  14        7.35        7.28     16.49 o
  -7   7  14       17.90       19.27     16.45 o
  -6   7  14       43.27       55.92     18.43 o
  -5   7  14       16.93       22.18     13.83 o
  -4   7  14        1.90        0.87     15.55 o
  -3   7  14      335.08      349.59     24.50 o
  -2   7  14       79.05       66.74     19.12 o
  -1   7  14      208.70      244.32     23.31 o
   0   7  14        4.57        6.85     21.47 o
   1   7  14        0.74      -21.86     40.18 o
  -6   8  14       19.28       19.92     14.41 o
  -5   8  14       33.74       39.14     14.35 o
  -4   8  14        0.24        1.13     15.15 o
  -3   8  14       16.30       24.18     18.05 o
  -2   8  14       19.37        6.61     21.43 o
  -1   8  14       68.06       56.68     23.64 o
   0 -10  15       69.63       51.93     30.81 o
   1 -10  15        3.84       -8.76     24.24 o
   2 -10  15       79.31       62.84     45.79 o
  -3  -9  15      117.41      109.07     44.66 o
  -2  -9  15      170.47      170.59     45.40 o
  -1  -9  15       55.91       43.65     28.53 o
   0  -9  15      300.39      267.88     29.10 o
   1  -9  15       11.79       29.01     23.96 o
   2  -9  15        1.38      -19.90     23.65 o
   3  -9  15       26.21       17.94     31.42 o
   4  -9  15       63.44       64.93     35.41 o
  -5  -8  15        0.49       23.20     39.15 o
  -4  -8  15        2.19       34.91     40.55 o
  -3  -8  15      521.57      435.70     57.68 o
  -2  -8  15       78.87      143.11     43.65 o
  -1  -8  15       24.67      -12.00     20.49 o
   0  -8  15       37.99       74.15     23.43 o
   1  -8  15      207.58      203.34     27.19 o
   2  -8  15      232.36      204.16     27.73 o
   3  -8  15      546.60      482.75     43.19 o
   4  -8  15        2.67       -0.83     31.24 o
   5  -8  15        7.37        9.45     33.33 o
  -6  -7  15       26.02       40.73     44.66 o
  -5  -7  15        0.69       22.42     38.50 o
  -4  -7  15       50.33       60.69     41.29 o
  -3  -7  15       47.44       16.34     38.54 o
  -2  -7  15       39.43       33.98     20.64 o
  -1  -7  15       10.29      -17.74     19.88 o
   0  -7  15      239.44      285.98     28.38 o
   1  -7  15        7.37      -26.43     26.43 o
   2  -7  15       44.99       26.33     22.61 o
   3  -7  15       81.20       70.50     30.85 o
   4  -7  15       64.06       60.91     32.90 o
   5  -7  15        7.28      -13.82     32.51 o
   6  -7  15      118.90       65.36     36.85 o
  -7  -6  15       38.79      110.07     32.86 o
  -6  -6  15       11.13      -32.07     35.44 o
  -5  -6  15      336.42      248.41     46.36 o
  -4  -6  15       67.35       63.84     37.14 o
  -3  -6  15        8.72       52.26     38.93 o
  -2  -6  15       69.60      119.99     19.77 o
  -1  -6  15      177.42      156.61     19.88 o
   0  -6  15       10.04        0.41     16.32 o
   1  -6  15      173.85      191.09     24.47 o
   2  -6  15       73.14       74.34     23.36 o
   3  -6  15        8.41       40.77     30.10 o
   4  -6  15       51.21       89.47     33.14 o
   5  -6  15        5.50       11.97     33.26 o
   6  -6  15        7.90        1.38     32.37 o
  -8  -5  15       34.64       51.34     48.81 o
  -7  -5  15       46.03       97.79     46.67 o
  -6  -5  15       13.52       22.30     26.45 o
  -5  -5  15      329.31      273.03     34.98 o
  -4  -5  15       67.77       99.84     28.64 o
  -3  -5  15        4.75       -6.82     18.27 o
  -2  -5  15      366.91      339.72     20.85 o
  -1  -5  15       49.18       77.74     15.89 o
   0  -5  15     1137.33     1043.55     33.87 o
   1  -5  15        5.07      -11.57     17.77 o
   2  -5  15       20.43       17.25     17.88 o
   3  -5  15       86.17      129.32     26.50 o
   4  -5  15        0.44       -1.09     28.72 o
   5  -5  15        0.01      -29.02     29.02 o
   6  -5  15       30.08       42.30     36.19 o
   7  -5  15        0.73      -14.85     35.05 o
  -9  -4  15       28.50      115.49     52.83 o
  -8  -4  15       23.49        7.66     30.54 o
  -7  -4  15       49.05       45.50     28.51 o
  -6  -4  15        7.38       17.62     25.58 o
  -5  -4  15       38.57        9.42     19.33 o
  -4  -4  15       30.83       17.21     18.83 o
  -3  -4  15     1875.53     1891.51     52.50 o
  -2  -4  15      199.77      147.01     16.69 o
  -1  -4  15     1185.58     1175.34     46.51 o
   0  -4  15      658.70      680.16     27.53 o
   1  -4  15       86.34       93.07     17.15 o
   2  -4  15       25.15       20.72     19.54 o
   3  -4  15       60.82       84.35     20.45 o
   4  -4  15      441.16      430.05     38.94 o
   5  -4  15        9.54       44.47     24.24 o
   6  -4  15      116.09       53.55     35.33 o
   7  -4  15       42.01       67.87     36.94 o
  -9  -3  15      109.32      141.06     35.89 o
  -8  -3  15       17.57       40.79     30.35 o
  -7  -3  15      151.40      168.06     27.50 o
  -6  -3  15      359.21      317.31     28.83 o
  -5  -3  15       17.56      -19.04     19.04 o
  -4  -3  15      316.51      289.88     25.73 o
  -3  -3  15     1305.56     1279.16     37.23 o
  -2  -3  15      318.27      310.01     18.08 o
  -1  -3  15       12.48       -5.56     11.90 o
   0  -3  15       52.60       28.03     14.54 o
   1  -3  15       11.65       -5.96     14.60 o
   2  -3  15      805.28      711.62     32.64 o
   3  -3  15      764.53      783.43     36.96 o
   4  -3  15      788.83      693.19     41.33 o
   5  -3  15       14.31        2.32     24.15 o
   6  -3  15       50.47       43.20     27.55 o
   7  -3  15        9.61      -11.29     46.08 o
  -9  -2  15      127.46      142.23     29.50 o
  -8  -2  15      146.77      170.56     28.08 o
  -7  -2  15        1.12      -11.10     20.28 o
  -6  -2  15     1019.86      920.90     41.98 o
  -5  -2  15      218.66      212.17     20.89 o
  -4  -2  15      112.76       79.82     15.45 o
  -3  -2  15      333.52      322.51     21.77 o
  -2  -2  15      658.64      689.43     21.00 o
  -1  -2  15       60.92       43.12     12.53 o
   0  -2  15     1763.07     1650.09     57.17 o
   1  -2  15      687.20      763.12     32.84 o
   2  -2  15      604.38      564.01     30.03 o
   3  -2  15      580.74      532.89     37.97 o
   4  -2  15       22.71       51.25     20.89 o
   5  -2  15       82.91       78.67     24.08 o
   6  -2  15       36.53       47.24     27.36 o
   7  -2  15        0.02       51.38     45.55 o
 -10  -1  15       79.37      113.94     36.28 o
  -9  -1  15        4.56      -14.20     23.61 o
  -8  -1  15        0.29       10.11     22.16 o
  -7  -1  15        5.79       31.63     20.77 o
  -6  -1  15       18.97       13.22     20.14 o
  -5  -1  15      186.27      219.39     20.42 o
  -4  -1  15      400.71      450.89     20.70 o
  -3  -1  15      435.48      403.27     18.08 o
  -2  -1  15      105.33       97.91     15.28 o
  -1  -1  15      173.54      149.10     15.19 o
   0  -1  15      720.95      689.23     30.27 o
   1  -1  15      835.92      794.64     33.77 o
   2  -1  15        8.79       26.25     17.52 o
   3  -1  15      163.05      180.58     22.95 o
   4  -1  15       14.89      -17.45     19.68 o
   5  -1  15      266.27      340.53     29.49 o
   6  -1  15       60.55       74.90     29.17 o
   7  -1  15        6.36       29.50     36.18 o
 -10   0  15       26.19        4.04     32.61 o
  -9   0  15      198.64      172.33     34.63 o
  -8   0  15       22.40       23.06     18.59 o
  -7   0  15       86.80       95.26     19.26 o
  -6   0  15        7.73       24.79     16.62 o
  -5   0  15       75.09       63.10     15.16 o
  -4   0  15       91.30       83.47     13.90 o
  -3   0  15      139.66      135.89     14.98 o
  -2   0  15      183.93      153.30     18.87 o
  -1   0  15      209.54      184.52     19.67 o
   0   0  15      443.30      523.63     27.46 o
   1   0  15      228.72      231.14     30.15 o
   2   0  15      725.32      704.83     29.37 o
   3   0  15      170.43      168.39     32.08 o
   4   0  15       31.18       45.71     27.55 o
   5   0  15        2.37       14.05     26.86 o
   6   0  15       49.98      106.30     30.94 o
 -10   1  15       71.86       48.28     32.77 o
  -9   1  15      174.04      149.05     27.44 o
  -8   1  15      472.98      465.55     32.34 o
  -7   1  15      308.22      347.87     24.49 o
  -6   1  15      535.38      586.73     34.26 o
  -5   1  15      245.53      277.94     19.00 o
  -4   1  15     1909.45     1889.16     38.37 o
  -3   1  15       38.56       49.07     12.22 o
  -2   1  15      557.32      596.79     25.05 o
  -1   1  15      374.39      360.93     21.06 o
   0   1  15        0.25      -11.40     12.06 o
   1   1  15        6.27       -1.79     13.35 o
   2   1  15      766.31      785.77     31.59 o
   3   1  15       39.46       99.51     24.63 o
   4   1  15       15.63       16.91     24.88 o
   5   1  15        7.00       -9.71     31.37 o
   6   1  15       38.20       24.67     36.37 o
 -10   2  15        8.01       25.43     27.08 o
  -9   2  15      104.85       71.04     25.36 o
  -8   2  15       16.67       -8.33     20.15 o
  -7   2  15       36.03       41.69     18.19 o
  -6   2  15      281.11      310.78     22.76 o
  -5   2  15       17.48       47.69     14.26 o
  -4   2  15       73.55       68.85     13.43 o
  -3   2  15     2019.78     2017.74     43.39 o
  -2   2  15        9.87        8.69     13.58 o
  -1   2  15        3.80       10.19     14.70 o
   0   2  15      236.55      216.78     19.84 o
   1   2  15      439.58      447.35     25.42 o
   2   2  15      155.13      164.14     19.87 o
   3   2  15      326.59      327.54     38.42 o
   4   2  15       17.86      -12.87     30.43 o
   5   2  15        0.60      -32.01     32.01 o
 -10   3  15       41.94        7.54     22.45 o
  -9   3  15      159.50      177.08     24.68 o
  -8   3  15        3.64       11.02     19.26 o
  -7   3  15       12.08       30.53     16.07 o
  -6   3  15       12.04       -5.00     14.98 o
  -5   3  15      102.03      104.41     15.05 o
  -4   3  15        1.93       14.92     12.84 o
  -3   3  15       25.69       47.55     15.04 o
  -2   3  15       48.29       51.86     21.20 o
  -1   3  15      106.98      123.41     18.66 o
   0   3  15      582.98      489.34     34.41 o
   1   3  15       79.71       83.52     27.53 o
   2   3  15       79.54       96.84     21.86 o
   3   3  15      100.46       74.05     31.65 o
   4   3  15        3.06       43.07     50.29 o
   5   3  15        8.54        8.14     33.42 o
  -9   4  15        2.50       23.08     21.11 o
  -8   4  15       54.15       55.87     18.41 o
  -7   4  15      255.11      266.30     21.37 o
  -5   4  15      189.63      210.88     17.46 o
  -4   4  15      185.83      249.46     17.86 o
  -3   4  15       12.97       10.24     15.03 o
  -2   4  15     1040.78     1085.55     38.87 o
  -1   4  15       17.86        3.50     16.56 o
   0   4  15      618.19      594.31     34.45 o
   1   4  15        1.16       -3.87     20.17 o
   2   4  15        0.13      -25.83     25.83 o
   3   4  15       12.56       13.85     30.83 o
   4   4  15       51.87       25.26     34.00 o
  -9   5  15       71.68       59.66     22.12 o
  -8   5  15       79.13       80.56     18.93 o
  -7   5  15      100.70      155.93     23.59 o
  -6   5  15        1.27       -6.84     15.16 o
  -5   5  15        8.10      -13.76     13.76 o
  -4   5  15        1.27      -13.74     13.74 o
  -3   5  15      943.21      990.84     37.86 o
  -2   5  15        0.08      -16.58     16.58 o
  -1   5  15       66.15       14.70     22.41 o
   0   5  15       69.15       49.48     21.68 o
   1   5  15       52.48       23.68     27.49 o
   2   5  15        1.22      -26.91     26.91 o
   3   5  15      228.34      330.49     41.45 o
  -8   6  15       28.17       43.55     18.35 o
  -7   6  15        3.53        5.96     16.25 o
  -6   6  15       14.86       13.86     15.79 o
  -5   6  15      141.51      117.42     16.38 o
  -4   6  15       52.49       90.71     17.35 o
  -3   6  15       10.21        7.94     18.02 o
  -2   6  15       15.13       29.57     18.73 o
  -1   6  15       43.34       31.81     21.34 o
   0   6  15       69.44       58.56     25.59 o
   1   6  15        0.76      -21.44     21.44 o
   2   6  15        8.39        5.11     29.90 o
  -7   7  15        0.03       21.21     17.16 o
  -6   7  15      102.67      113.55     18.39 o
  -5   7  15        1.52      -14.05     14.52 o
  -4   7  15       15.77       17.35     14.97 o
  -3   7  15        6.29      -17.50     17.50 o
  -2   7  15        5.32      -20.60     20.60 o
  -1   7  15       15.11       24.50     22.42 o
   0   7  15       63.65       76.18     25.72 o
  -5   8  15      126.29      140.66     27.18 o
  -4   8  15        5.42        5.54     16.59 o
  -3   8  15        5.45      -12.55     31.08 o
  -3  -9  16       19.62       44.44     43.39 o
  -2  -9  16        3.21       34.17     42.08 o
  -1  -9  16       33.61       21.24     41.82 o
   0  -9  16       13.15       47.11     31.44 o
   1  -9  16       39.60       71.50     39.74 o
   2  -9  16        1.38      -29.76     29.76 o
   3  -9  16       24.36       34.27     33.95 o
  -5  -8  16       13.74       43.78     42.87 o
  -4  -8  16        1.95       -2.05     41.47 o
  -3  -8  16       75.57      119.99     46.89 o
  -2  -8  16       10.70        3.36     40.90 o
  -1  -8  16        1.51       14.03     51.28 o
   0  -8  16       50.55       22.43     29.36 o
   1  -8  16       30.46      -11.87     28.76 o
   2  -8  16        1.52      -28.90     28.90 o
   3  -8  16       18.13        4.32     31.52 o
   4  -8  16        7.36       22.79     34.73 o
  -6  -7  16       53.07       52.00     47.93 o
  -5  -7  16      188.43      154.60     49.38 o
  -4  -7  16       70.08       92.20     45.36 o
  -3  -7  16       27.97       11.80     40.73 o
  -2  -7  16      624.11      624.50     91.52 o
  -1  -7  16      325.02      269.74     36.31 o
   0  -7  16      170.11      148.58     33.04 o
   1  -7  16      104.58      114.04     33.07 o
   2  -7  16       33.15       39.25     30.57 o
   3  -7  16       28.66       36.55     44.50 o
   4  -7  16        6.99      -29.03     29.03 o
   5  -7  16        0.45      -16.50     32.28 o
  -7  -6  16       36.87       79.18     46.49 o
  -6  -6  16        1.72      -22.37     38.58 o
  -5  -6  16      127.73      133.32     46.67 o
  -4  -6  16      128.32      191.61     45.53 o
  -3  -6  16       89.00      145.33     45.27 o
  -2  -6  16      341.98      350.74     66.07 o
  -1  -6  16      246.87      189.28     31.88 o
   0  -6  16      137.67       84.81     29.58 o
   1  -6  16       14.42      -18.99     27.51 o
   2  -6  16       68.65       21.04     30.56 o
   3  -6  16      127.00       98.02     34.46 o
   4  -6  16      683.67      637.92     50.23 o
   5  -6  16       44.55       16.58     33.13 o
   6  -6  16        8.05      -20.24     34.07 o
  -8  -5  16       18.89      -14.25     46.06 o
  -7  -5  16      124.56      177.80     49.77 o
  -6  -5  16       62.32      106.27     31.44 o
  -5  -5  16      295.24      277.91     34.73 o
  -4  -5  16      564.80      528.39     40.07 o
  -3  -5  16      244.31      270.46     27.97 o
  -2  -5  16       47.72       36.00     20.95 o
  -1  -5  16       66.33       77.13     22.40 o
   0  -5  16       45.91       26.18     20.38 o
   1  -5  16        5.50        8.87     21.14 o
   2  -5  16       83.88       97.15     43.80 o
   3  -5  16       32.76       53.05     25.14 o
   4  -5  16      259.55      290.07     42.76 o
   5  -5  16        0.18      -30.63     30.63 o
   6  -5  16        0.66       22.02     36.56 o
  -8  -4  16       88.09       63.81     33.96 o
  -7  -4  16       33.30       -8.12     28.63 o
  -6  -4  16        9.02       34.28     33.23 o
  -5  -4  16       43.11       52.78     22.60 o
  -4  -4  16        2.57       -9.54     19.46 o
  -3  -4  16        8.00       15.65     16.86 o
  -2  -4  16       63.34       44.09     18.38 o
  -1  -4  16       11.80       26.94     17.51 o
   0  -4  16        1.26      -16.41     16.41 o
   1  -4  16      260.54      219.05     29.91 o
   2  -4  16        4.65      -17.54     17.54 o
   3  -4  16       98.78       51.11     35.53 o
   4  -4  16       96.99      107.51     28.23 o
   5  -4  16       30.45       22.19     35.08 o
   6  -4  16       13.99       52.11     36.04 o
  -9  -3  16       22.97        6.82     34.63 o
  -8  -3  16        9.58       62.07     32.33 o
  -7  -3  16        4.08       -1.55     24.54 o
  -6  -3  16       55.75       41.74     21.94 o
  -5  -3  16      129.24      128.92     24.09 o
  -4  -3  16      478.36      525.72     29.03 o
  -3  -3  16      541.78      586.04     31.67 o
  -2  -3  16       13.58       17.67     16.78 o
  -1  -3  16       54.48       45.82     15.40 o
   0  -3  16      392.18      424.93     50.10 o
   1  -3  16      683.83      722.62     35.74 o
   2  -3  16      150.06      128.25     21.82 o
   3  -3  16      115.52       87.81     21.49 o
   4  -3  16       18.43      -10.33     21.76 o
   5  -3  16        6.92       -2.51     25.12 o
   6  -3  16       87.05       31.00     36.23 o
  -9  -2  16        7.56       -6.41     27.07 o
  -8  -2  16        0.50        0.98     29.95 o
  -7  -2  16       23.95       42.04     22.98 o
  -6  -2  16        0.85      -12.87     20.44 o
  -5  -2  16       47.53       58.28     21.40 o
  -4  -2  16      237.69      175.80     18.18 o
  -3  -2  16      531.98      510.93     27.34 o
  -2  -2  16      426.90      410.45     23.14 o
  -1  -2  16      703.43      722.14     32.58 o
   0  -2  16     2017.16     1790.52     52.48 o
   1  -2  16      155.95      147.58     21.43 o
   2  -2  16      218.86      172.74     23.35 o
   3  -2  16        0.43        7.15     18.62 o
   5  -2  16        1.28       39.74     22.37 o
   6  -2  16       70.67      119.54     31.15 o
  -9  -1  16       99.48       94.30     35.81 o
  -8  -1  16       12.66       24.45     48.44 o
  -7  -1  16      127.04      152.52     25.84 o
  -6  -1  16      320.66      383.20     34.24 o
  -5  -1  16       12.87        0.68     16.54 o
  -4  -1  16     1380.77     1449.57     40.46 o
  -3  -1  16       68.85       86.87     14.63 o
  -2  -1  16     1273.74     1298.22     38.64 o
  -1  -1  16        6.18        5.64     16.46 o
   0  -1  16       89.60      102.79     18.95 o
   1  -1  16        7.07       19.33     18.47 o
   2  -1  16      508.02      607.92     31.34 o
   3  -1  16        1.77        0.34     19.45 o
   4  -1  16      258.51      271.39     49.61 o
   5  -1  16        9.80        0.82     26.41 o
   6  -1  16       23.44        2.41     41.10 o
 -10   0  16        2.22       -8.47     34.32 o
  -9   0  16        6.66       31.39     31.72 o
  -8   0  16       37.02       53.22     30.92 o
  -7   0  16        0.20       -9.83     17.80 o
  -6   0  16      402.26      392.01     25.73 o
  -5   0  16       82.56      102.55     32.01 o
  -4   0  16       26.21       27.50     13.73 o
  -3   0  16       64.59       52.91     14.17 o
  -2   0  16       90.11       54.12     17.76 o
  -1   0  16       30.47       21.36     16.52 o
   0   0  16      476.70      511.69     30.58 o
   1   0  16      909.89      876.15     30.49 o
   2   0  16      138.08      187.11     17.96 o
   3   0  16       73.01       74.46     26.14 o
   4   0  16      369.34      359.34     84.33 o
   5   0  16        6.29       29.68     27.09 o
   6   0  16       28.43       31.04     36.18 o
 -10   1  16        0.20       -8.72     31.86 o
  -9   1  16      219.82      163.40     35.23 o
  -8   1  16       28.95       39.87     24.06 o
  -7   1  16      155.10      138.18     24.80 o
  -6   1  16     1006.40     1043.67     38.10 o
  -5   1  16       88.57       50.02     15.70 o
  -4   1  16       81.75       56.47     15.54 o
  -3   1  16      461.64      501.10     22.23 o
  -2   1  16      426.34      449.89     26.57 o
  -1   1  16      593.01      615.48     29.66 o
   0   1  16        1.08        6.56     14.12 o
   1   1  16       59.20       70.53     18.18 o
   2   1  16       32.73       29.49     17.43 o
   4   1  16      177.89      135.48     37.08 o
   5   1  16       35.03        3.18     33.65 o
 -10   2  16      154.19      122.95     32.25 o
  -9   2  16       66.70       31.80     25.63 o
  -8   2  16       81.05       94.82     24.81 o
  -7   2  16      120.29      105.69     23.35 o
  -6   2  16      121.71      127.33     19.74 o
  -5   2  16       35.03       31.46     17.48 o
  -4   2  16      537.42      516.37     24.08 o
  -3   2  16       61.29       59.66     16.60 o
  -2   2  16      892.37      848.48     49.97 o
  -1   2  16      590.69      587.71     30.81 o
   0   2  16        5.38      -10.33     15.98 o
   1   2  16       14.53       25.49     21.73 o
   2   2  16       59.31       64.63     27.76 o
   3   2  16       36.75        4.26     36.86 o
   4   2  16       23.90       56.53     32.79 o
   5   2  16       17.20       20.94     36.63 o
  -9   3  16        1.11       20.16     21.47 o
  -8   3  16       63.18       89.09     22.12 o
  -7   3  16      105.56      119.04     19.36 o
  -6   3  16       18.90       15.20     16.30 o
  -5   3  16       10.74       18.73     15.74 o
  -4   3  16      133.58       91.66     17.54 o
  -3   3  16      317.42      312.38     31.36 o
  -2   3  16        9.00        8.03     18.82 o
  -1   3  16      771.72      670.98     45.28 o
   0   3  16       19.68       -0.82     19.37 o
   1   3  16      123.43       87.23     22.54 o
   2   3  16        9.89       16.45     26.20 o
   3   3  16      220.25      209.04     62.73 o
   4   3  16       23.54       -3.19     33.59 o
  -9   4  16       77.33       36.12     22.58 o
  -8   4  16       14.70       38.15     20.77 o
  -7   4  16       49.77       33.26     17.74 o
  -6   4  16        0.28        2.17     16.27 o
  -5   4  16       36.39       47.58     16.89 o
  -4   4  16      323.99      375.77     23.13 o
  -3   4  16       20.24        8.81     17.73 o
  -2   4  16      202.77      205.33     26.19 o
  -1   4  16       55.83       56.82     22.41 o
   0   4  16       59.04       51.92     21.23 o
   1   4  16        0.79       10.42     21.22 o
   2   4  16        3.76       39.57     30.41 o
   3   4  16        0.17       -2.26     30.78 o
  -8   5  16        4.33        7.22     18.13 o
  -7   5  16       42.68       17.33     17.90 o
  -6   5  16       73.77       93.89     18.74 o
  -5   5  16       42.12       75.59     17.72 o
  -4   5  16       78.19       86.10     17.72 o
  -3   5  16       27.43       53.35     22.59 o
  -2   5  16       14.37       -3.29     20.70 o
  -1   5  16      103.65       60.43     27.80 o
   0   5  16      234.34      222.15     27.22 o
   1   5  16       46.68       41.98     23.61 o
   2   5  16      243.08      151.33     69.72 o
  -8   6  16       55.76       43.73     19.79 o
  -7   6  16       83.46       87.28     19.17 o
  -6   6  16       17.98        9.69     17.16 o
  -5   6  16       19.84        0.05     17.00 o
  -4   6  16       26.25       30.27     17.65 o
  -3   6  16        1.15      -20.78     20.78 o
  -2   6  16        3.40       23.13     22.64 o
  -1   6  16      111.59      104.35     24.68 o
   0   6  16       59.82       54.27     24.34 o
   1   6  16      150.29      180.05     36.10 o
  -6   7  16        9.70       -8.92     18.02 o
  -5   7  16       32.26       40.11     17.81 o
  -4   7  16       19.20      -14.67     19.04 o
  -3   7  16       56.87       22.17     23.07 o
  -2   7  16       41.33       27.39     23.36 o
  -1   7  16      130.91      155.02     27.84 o
  -2  -9  17       10.18       42.17     44.92 o
  -1  -9  17      280.02      266.85     53.66 o
   0  -9  17       75.35       96.27     67.21 o
   1  -9  17        7.99       -8.28     39.70 o
   2  -9  17       13.84       47.88     34.00 o
  -4  -8  17       39.28       93.03     44.70 o
  -3  -8  17       39.92        6.64     44.05 o
  -2  -8  17       13.65       33.52     44.22 o
  -1  -8  17       46.86       15.21     47.50 o
   0  -8  17        1.45       11.68     36.27 o
   1  -8  17       67.74       83.91     41.99 o
   2  -8  17       31.93       13.74     33.23 o
   3  -8  17       32.68       31.41     33.82 o
   4  -8  17      321.45      318.84     63.01 o
  -5  -7  17       75.37      125.67     46.41 o
  -4  -7  17       63.94       55.93     42.65 o
  -3  -7  17      108.05       86.78     43.70 o
  -2  -7  17        8.26       57.21     31.63 o
  -1  -7  17       38.42       45.89     37.16 o
   0  -7  17       97.52      140.21     65.11 o
   1  -7  17      183.56      127.25     34.87 o
   2  -7  17        8.76      -27.61     30.23 o
   3  -7  17      158.50      187.76     47.52 o
   4  -7  17      441.43      464.71     49.46 o
   5  -7  17        2.05      -10.06     36.64 o
  -6  -6  17       23.34       43.08     48.72 o
  -5  -6  17       36.30       23.64     42.60 o
  -4  -6  17        0.61      -22.68     38.32 o
  -3  -6  17       28.46       28.71     42.34 o
  -2  -6  17        5.99       19.97     29.69 o
  -1  -6  17      200.52      152.45     33.18 o
   0  -6  17        5.47      -10.49     27.22 o
   1  -6  17       32.92       29.44     30.04 o
   2  -6  17       25.75       12.01     31.32 o
   3  -6  17      117.67      130.09     36.50 o
   4  -6  17      197.55      219.16     81.25 o
   5  -6  17        0.25       -4.19     36.08 o
  -7  -5  17        3.71      -14.51     41.38 o
  -6  -5  17        8.49       42.08     42.21 o
  -5  -5  17       75.93       76.18     30.94 o
  -4  -5  17        0.99      -12.68     26.31 o
  -3  -5  17       23.15       57.47     23.28 o
  -2  -5  17        0.10       -7.43     21.38 o
  -1  -5  17      352.53      355.71     37.12 o
   0  -5  17      638.46      737.86     39.92 o
   1  -5  17      379.15      452.78     35.11 o
   2  -5  17      308.91      351.31     41.41 o
   3  -5  17       33.30       26.68     31.95 o
   4  -5  17       37.69       -6.20     33.02 o
   5  -5  17       64.24       78.18     38.14 o
   6  -5  17        4.05      -15.90     38.74 o
  -8  -4  17       78.59      157.53     54.27 o
  -7  -4  17       46.10       43.43     31.98 o
  -6  -4  17       41.39       40.19     29.43 o
  -5  -4  17       10.69       31.77     29.04 o
  -4  -4  17       54.18       58.82     23.72 o
  -3  -4  17       39.10       40.11     19.46 o
  -2  -4  17        1.05       -3.28     18.13 o
  -1  -4  17     1029.73     1024.95     61.54 o
   0  -4  17       47.44       14.59     19.11 o
   1  -4  17       17.55       -2.00     23.85 o
   2  -4  17        3.13      -15.57     22.75 o
   3  -4  17       54.58       87.97     27.13 o
   4  -4  17      150.39      154.81     30.75 o
   5  -4  17        2.46      -14.98     34.45 o
   6  -4  17       10.97       12.11     38.33 o
  -8  -3  17      121.99      141.24     37.63 o
  -7  -3  17        3.56       -6.37     24.10 o
  -6  -3  17       64.81      106.25     25.73 o
  -5  -3  17        3.84        2.60     31.02 o
  -4  -3  17       81.15      106.45     20.98 o
  -3  -3  17      803.83      804.70     35.35 o
  -2  -3  17       16.79       -1.27     17.59 o
  -1  -3  17      199.48      188.36     22.51 o
   0  -3  17       26.74       14.67     18.95 o
   1  -3  17        7.35       18.17     18.33 o
   2  -3  17      193.43      172.28     23.24 o
   3  -3  17      592.28      713.14     36.21 o
   4  -3  17      154.07      129.52     28.95 o
   5  -3  17        0.42        5.25     37.82 o
   6  -3  17        7.45       -0.22     39.40 o
  -9  -2  17        1.30       18.59     28.10 o
  -8  -2  17        0.04       -6.01     25.92 o
  -7  -2  17       21.56       29.15     23.47 o
  -6  -2  17       34.36       33.24     22.21 o
  -5  -2  17       94.94       72.50     23.66 o
  -4  -2  17        4.81      -12.24     17.67 o
  -3  -2  17       75.35       86.81     16.94 o
  -2  -2  17       20.00       22.63     15.97 o
  -1  -2  17      225.58      202.92     23.06 o
   0  -2  17      449.76      414.40     33.81 o
   1  -2  17       51.36       24.30     19.08 o
   2  -2  17      632.92      633.29     34.41 o
   3  -2  17        5.07       -5.33     19.88 o
   4  -2  17      343.30      333.10     29.60 o
   5  -2  17       19.52        8.45     27.68 o
   6  -2  17       21.04       50.92     49.62 o
  -9  -1  17       72.97       12.99     34.93 o
  -8  -1  17        4.67       11.38     25.88 o
  -7  -1  17       11.20       -1.66     22.26 o
  -6  -1  17      353.10      246.25     56.91 o
  -5  -1  17       24.40       16.83     18.27 o
  -4  -1  17       35.78       71.64     17.01 o
  -3  -1  17        0.22      -14.52     14.52 o
  -2  -1  17      955.38      911.68     33.03 o
  -1  -1  17       29.91       22.30     19.00 o
   0  -1  17      263.26      333.02     25.92 o
   1  -1  17       18.99        2.34     19.95 o
   2  -1  17       83.92       92.85     21.57 o
   3  -1  17      410.39      397.39     29.61 o
   4  -1  17       15.68       39.90     27.52 o
   5  -1  17        1.05       15.57     26.65 o
   6  -1  17       16.11       56.93     38.73 o
  -9   0  17       35.51       17.76     32.09 o
  -8   0  17      119.43      185.88     41.36 o
  -7   0  17       76.34       73.27     21.06 o
  -6   0  17      331.99      347.80     27.03 o
  -5   0  17       55.60       83.22     19.79 o
  -4   0  17      282.66      281.40     21.43 o
  -3   0  17     1050.25      968.75     39.42 o
  -2   0  17       71.87       53.02     18.66 o
  -1   0  17      219.85      228.73     34.08 o
   0   0  17        5.63      -16.90     16.90 o
   1   0  17      104.80       83.21     16.77 o
   2   0  17        6.41       13.14     16.42 o
   3   0  17      365.10      453.68     45.70 o
   4   0  17        3.00      -13.70     32.96 o
   5   0  17        2.58       -5.09     35.87 o
  -9   1  17       22.46       -7.14     63.29 o
  -8   1  17        0.48       -4.39     25.63 o
  -7   1  17       16.87       24.57     28.31 o
  -6   1  17       58.59       41.38     22.66 o
  -5   1  17        0.68      -16.15     16.99 o
  -4   1  17        0.84        1.91     15.20 o
  -3   1  17      684.25      627.79     27.18 o
  -2   1  17      146.20      218.99     26.03 o
  -1   1  17     1316.53     1222.86     51.19 o
   1   1  17      557.44      495.17     33.86 o
   2   1  17        4.49        5.64     27.46 o
   3   1  17      273.70      289.81     81.54 o
   4   1  17        2.44        1.44     30.31 o
   5   1  17      164.97      158.59     41.70 o
  -9   2  17        3.51      -10.66     22.42 o
  -8   2  17        1.38        8.69     23.56 o
  -7   2  17      147.10      193.24     27.55 o
  -6   2  17        1.87        5.77     20.16 o
  -5   2  17      116.98      148.94     34.81 o
  -4   2  17       37.84       68.33     22.28 o
  -3   2  17      251.58      293.99     30.46 o
  -2   2  17       68.05        8.13     20.69 o
  -1   2  17       46.17       53.85     21.54 o
   0   2  17      269.18      241.25     26.27 o
   1   2  17        6.30       -7.87     19.74 o
   2   2  17        2.69       27.10     30.45 o
   3   2  17        6.67       30.74     31.03 o
   4   2  17      116.57      235.02     42.31 o
  -9   3  17       13.14       18.13     23.08 o
  -8   3  17       78.42      114.34     24.38 o
  -7   3  17        6.05      -10.88     20.35 o
  -6   3  17      284.85      311.92     23.61 o
  -5   3  17      161.16      149.38     20.15 o
  -4   3  17        3.93       12.53     16.73 o
  -3   3  17        5.87       15.02     21.87 o
  -2   3  17        3.76      -19.78     19.78 o
  -1   3  17      212.97      190.28     25.94 o
   0   3  17      114.94      177.45     34.93 o
   1   3  17      100.24      134.97     36.54 o
   2   3  17      256.52      324.76     40.69 o
   3   3  17       31.15       11.16     34.87 o
   4   3  17       75.60       87.25     38.11 o
  -9   4  17       16.80       18.20     36.73 o
  -8   4  17        9.80        8.29     21.31 o
  -7   4  17       20.58       21.87     18.21 o
  -6   4  17        5.00      -16.19     18.72 o
  -5   4  17       59.52       66.36     18.75 o
  -4   4  17      144.45       80.88     18.60 o
  -3   4  17       12.77       14.75     22.29 o
  -2   4  17      218.45      181.16     26.10 o
  -1   4  17      346.40      278.91     28.64 o
   0   4  17      639.15      745.78     41.89 o
   1   4  17      193.17      207.22     42.05 o
   2   4  17        7.15      -29.44     29.44 o
   3   4  17        1.38        5.35     33.22 o
  -8   5  17        3.24       -0.83     21.46 o
  -7   5  17        4.15       25.72     18.48 o
  -6   5  17        9.10        8.47     17.57 o
  -5   5  17        7.79       33.53     17.84 o
  -4   5  17       96.54      107.25     20.12 o
  -3   5  17      108.11       94.16     26.08 o
  -2   5  17        0.38       -5.61     21.95 o
  -1   5  17       24.69       14.15     28.50 o
   0   5  17       33.53       36.23     23.67 o
   1   5  17      109.27       89.66     69.59 o
   2   5  17        6.75       -7.76     31.50 o
  -7   6  17       82.74       70.30     19.79 o
  -6   6  17       14.78       18.33     18.84 o
  -5   6  17        0.55       -4.97     17.97 o
  -4   6  17      147.76      152.53     23.84 o
  -3   6  17        0.71      -11.11     22.75 o
  -2   6  17      185.17      218.61     28.68 o
  -1   6  17        0.54      -12.08     23.16 o
   0   6  17       18.86      -21.50     23.17 o
  -4   7  17        3.06       -8.78     20.63 o
  -3   7  17       74.13      118.77     27.06 o
  -3  -8  18       36.77      103.17     51.74 o
  -2  -8  18        7.68       28.97     46.06 o
  -1  -8  18       17.21       -2.43     37.78 o
   0  -8  18       67.69       47.12     34.18 o
   1  -8  18      287.72      288.69     43.23 o
   2  -8  18        2.47        3.37     35.00 o
   3  -8  18       27.94       30.63     35.76 o
  -5  -7  18      113.02      122.57     53.53 o
  -4  -7  18        0.16       48.20     49.29 o
  -3  -7  18      268.34      286.95     58.42 o
  -2  -7  18      292.76      292.90     57.05 o
  -1  -7  18        8.56      -29.41     29.41 o
   0  -7  18      629.63      638.45     52.28 o
   1  -7  18        0.54      -18.15     39.28 o
   2  -7  18       69.62      103.47     36.57 o
   3  -7  18        4.66       49.05     36.12 o
   4  -7  18       29.18      -33.88     34.99 o
  -6  -6  18        2.85       39.24     50.86 o
  -5  -6  18        0.28       19.49     43.26 o
  -4  -6  18      169.59      117.59     51.61 o
  -3  -6  18       28.04       18.11     32.14 o
  -2  -6  18      336.24      395.95     52.00 o
  -1  -6  18       17.44      -19.29     27.32 o
   0  -6  18       22.15       35.09     32.12 o
   1  -6  18       56.22       74.81     33.34 o
   2  -6  18       20.75       49.20     32.15 o
   3  -6  18       15.84       20.15     35.20 o
   4  -6  18       28.56       13.12     35.16 o
  -7  -5  18       80.11       95.78     49.90 o
  -6  -5  18       98.09      120.17     47.89 o
  -5  -5  18      507.59      465.28     60.87 o
  -4  -5  18       22.02       17.73     44.72 o
  -3  -5  18      485.30      446.17     34.22 o
  -2  -5  18       73.67       26.29     24.73 o
  -1  -5  18        6.15      -10.42     22.29 o
   0  -5  18      210.68      207.76     30.34 o
   1  -5  18      429.98      493.17     37.07 o
   2  -5  18        2.46       26.63     31.65 o
   3  -5  18      303.62      315.28     42.07 o
   4  -5  18       14.32       36.83     35.00 o
   5  -5  18       13.91       -2.08     35.53 o
  -7  -4  18        1.11       -1.52     32.18 o
  -6  -4  18       95.73       91.02     33.05 o
  -5  -4  18       43.32        3.50     27.89 o
  -4  -4  18       37.36        5.67     28.92 o
  -3  -4  18      116.60      163.17     35.08 o
  -2  -4  18       52.21       53.89     20.91 o
  -1  -4  18        9.91       19.94     19.33 o
   0  -4  18        0.08      -11.46     20.12 o
   1  -4  18      137.53      164.34     27.12 o
   2  -4  18      178.59      189.93     54.36 o
   3  -4  18        7.95        2.19     26.44 o
   4  -4  18      394.15      469.11     50.22 o
   5  -4  18        0.42       10.63     36.38 o
  -8  -3  18       53.09      123.98     49.42 o
  -7  -3  18        8.33       -1.02     32.09 o
  -6  -3  18       70.65       59.27     27.88 o
  -5  -3  18      518.39      581.33     58.56 o
  -4  -3  18        2.42        6.48     20.12 o
  -3  -3  18      212.56      204.59     26.35 o
  -2  -3  18      250.29      245.36     25.30 o
  -1  -3  18      207.50      185.91     27.57 o
   0  -3  18        4.39        1.33     20.15 o
   1  -3  18      303.43      364.02     40.81 o
   2  -3  18        5.68      -19.46     19.46 o
   3  -3  18       92.82      103.41     28.44 o
   4  -3  18        0.25       22.35     28.54 o
   5  -3  18       10.39       13.63     36.30 o
  -8  -2  18       12.76        5.84     26.02 o
  -7  -2  18      198.23      225.82     55.14 o
  -6  -2  18        5.53        7.10     23.97 o
  -5  -2  18      186.28      207.22     32.49 o
  -4  -2  18      146.33      187.18     32.61 o
  -3  -2  18       12.47       -1.45     19.05 o
  -2  -2  18       24.12        3.64     19.94 o
  -1  -2  18      987.83     1117.17     42.90 o
   0  -2  18      227.72      248.63     28.95 o
   1  -2  18      658.59      851.90     38.19 o
   2  -2  18       11.49       35.57     37.86 o
   3  -2  18       38.03       42.85     23.00 o
   4  -2  18        7.35       20.09     24.50 o
   5  -2  18       11.50      -15.86     33.28 o
  -9  -1  18        4.77       -2.17     36.38 o
  -8  -1  18       35.86       36.03     33.29 o
  -7  -1  18        9.19        6.37     23.98 o
  -6  -1  18        5.36       27.54     23.30 o
  -5  -1  18       53.34       86.83     23.98 o
  -4  -1  18      127.71      184.29     22.23 o
  -3  -1  18      383.64      404.26     24.79 o
  -2  -1  18     1238.73     1315.27     47.55 o
   0  -1  18      685.19      782.29     36.61 o
   1  -1  18      295.71      239.98     32.21 o
   2  -1  18       53.14       10.44     20.94 o
   3  -1  18      303.00      382.07     51.17 o
   4  -1  18      154.30      238.92     42.38 o
   5  -1  18        0.49       -2.21     29.88 o
  -9   0  18       40.90       59.86     34.22 o
  -8   0  18        6.39       10.72     35.50 o
  -7   0  18       55.70       65.84     45.27 o
  -6   0  18       23.74       26.30     19.71 o
  -5   0  18      337.05      387.76     55.57 o
  -4   0  18      300.49      362.73     26.62 o
  -3   0  18      155.89      134.02     22.17 o
  -2   0  18        6.37       -5.03     21.36 o
  -1   0  18      566.11      581.51     36.96 o
   0   0  18      166.08      190.03     27.90 o
   1   0  18       27.00        7.32     17.18 o
   2   0  18       95.15      101.31     27.08 o
   3   0  18        0.88       64.56     27.44 o
   4   0  18       10.36       -2.75     32.99 o
   5   0  18       73.93      106.20     55.60 o
  -9   1  18      124.09      107.50     38.13 o
  -8   1  18      201.98      263.14     39.62 o
  -7   1  18      365.24      392.89     34.16 o
  -6   1  18       60.52       85.50     24.51 o
  -5   1  18     1044.79     1013.11     71.68 o
  -4   1  18      178.82      176.25     22.22 o
  -3   1  18      254.34      215.59     23.01 o
  -2   1  18       16.63        8.52     21.54 o
  -1   1  18     1797.03     1685.94     50.55 o
   0   1  18       47.51       50.99     19.05 o
   1   1  18      686.62      658.48     63.87 o
   2   1  18        5.45       -7.82     33.41 o
   3   1  18      140.81      166.19     37.32 o
   4   1  18      145.03      166.49     36.96 o
  -9   2  18        8.24        4.65     28.02 o
  -8   2  18       62.73       86.02     27.47 o
  -7   2  18        1.89       16.45     23.55 o
  -6   2  18       19.84       47.81     24.54 o
  -5   2  18      271.19      296.66     27.38 o
  -4   2  18      306.70      304.18     27.11 o
  -3   2  18      125.66      132.25     25.93 o
  -2   2  18      207.19      159.30     27.60 o
  -1   2  18       14.15        9.59     21.23 o
   0   2  18      183.69      176.89     25.89 o
   1   2  18      205.60      205.75     27.59 o
   2   2  18       95.56       75.29     32.72 o
   3   2  18        6.23       25.85     47.56 o
   4   2  18       27.47       -5.24     35.46 o
  -8   3  18       13.91       39.13     23.28 o
  -7   3  18       22.60       24.21     21.70 o
  -6   3  18       31.60       15.23     25.46 o
  -5   3  18        0.47      -17.09     17.09 o
  -4   3  18      268.50      292.66     23.39 o
  -3   3  18       34.18       39.90     23.00 o
  -2   3  18       32.21      -27.58     29.52 o
  -1   3  18      172.52      189.00     26.68 o
   0   3  18       14.90        5.88     22.49 o
   1   3  18      261.81      239.26     38.36 o
   2   3  18        2.05       31.44     32.58 o
   3   3  18      193.56      193.33     41.48 o
  -8   4  18       22.92        4.27     22.81 o
  -7   4  18        4.37        1.65     22.07 o
  -6   4  18       16.49       20.24     19.00 o
  -5   4  18       57.61        5.67     18.40 o
  -4   4  18      149.25      211.20     22.24 o
  -3   4  18       27.11       51.45     24.39 o
  -2   4  18      122.27      105.55     26.02 o
  -1   4  18       38.78       50.28     24.35 o
   0   4  18       20.80        3.42     24.21 o
   1   4  18       10.07        4.39     30.29 o
   2   4  18       46.88       45.15     34.01 o
  -7   5  18        7.44       -1.93     19.62 o
  -6   5  18        0.65      -12.23     18.80 o
  -5   5  18      136.08      158.58     22.57 o
  -4   5  18      243.34      216.71     25.86 o
  -3   5  18      174.21      153.07     27.85 o
  -2   5  18      398.55      493.69     38.45 o
  -1   5  18       62.28       11.53     24.27 o
   0   5  18      112.33      120.98     27.20 o
   1   5  18        8.36        7.30     44.92 o
  -6   6  18       10.12      -22.72     31.25 o
  -5   6  18       70.82       58.17     20.62 o
  -4   6  18       21.02       33.13     25.71 o
  -3   6  18       46.58       44.58     25.76 o
  -2   6  18       11.78      -25.97     25.97 o
  -1   6  18        1.53       -4.15     45.53 o
  -2  -8  19       11.47       42.78     50.51 o
  -1  -8  19        0.65       18.97     49.70 o
   0  -8  19        0.56       57.72     43.33 o
   1  -8  19       16.64       49.09     36.41 o
  -4  -7  19        1.29       34.08     48.46 o
  -3  -7  19      397.40      448.81     67.95 o
  -2  -7  19       61.46        8.40     52.52 o
  -1  -7  19        3.04      -15.32     31.35 o
   0  -7  19       44.02       51.92     35.92 o
   1  -7  19        3.86        2.28     34.81 o
   2  -7  19      176.60      208.90     40.37 o
   3  -7  19      103.72        9.36     82.24 o
  -5  -6  19      108.53      132.92     55.93 o
  -4  -6  19        4.04       80.18     47.63 o
  -3  -6  19       13.08        8.87     34.78 o
  -2  -6  19      174.69      161.55     36.43 o
  -1  -6  19       45.74       60.67     34.59 o
   0  -6  19      150.98      133.16     74.90 o
   1  -6  19        0.06       22.30     52.79 o
   2  -6  19      304.39      361.70     80.18 o
   3  -6  19        1.53      -23.71     35.01 o
   4  -6  19       80.64      147.58     43.25 o
  -6  -5  19       55.04       51.43     47.28 o
  -5  -5  19        0.45       41.03     44.26 o
  -4  -5  19      120.84      125.86     35.05 o
  -3  -5  19       44.21       49.18     37.80 o
  -2  -5  19       85.31       57.77     27.71 o
  -1  -5  19        2.05      -19.93     24.89 o
   0  -5  19        5.18        4.76     24.74 o
   1  -5  19       21.24       29.36     51.28 o
   2  -5  19       66.19       64.75     35.47 o
   3  -5  19      173.06      198.10     58.71 o
   4  -5  19       10.92       37.16     74.07 o
  -7  -4  19      147.48      207.66     42.83 o
  -6  -4  19        1.57      -10.78     31.63 o
  -5  -4  19       32.07       29.41     30.88 o
  -4  -4  19      273.67      284.37     45.03 o
  -3  -4  19       85.64       80.76     25.93 o
  -2  -4  19       66.30       53.52     26.36 o
  -1  -4  19     1263.23     1368.35     58.07 o
   0  -4  19       25.00       40.91     25.19 o
   1  -4  19      470.24      385.80     35.93 o
   2  -4  19       73.89      101.34     29.90 o
   3  -4  19        1.40       -7.67     26.42 o
   4  -4  19      124.14      167.64     42.41 o
  -8  -3  19        4.01       -2.31     34.29 o
  -7  -3  19       10.85      -12.32     32.92 o
  -6  -3  19        0.02        6.83     29.56 o
  -5  -3  19      315.60      295.84     33.91 o
  -4  -3  19        7.86       62.40     22.75 o
  -3  -3  19        9.08       66.96     22.71 o
  -2  -3  19      382.23      339.83     27.98 o
  -1  -3  19        2.05       -6.06     21.51 o
   0  -3  19      869.46      853.38     39.72 o
   1  -3  19        3.32       21.85     22.67 o
   2  -3  19       25.73      -24.63     24.63 o
   3  -3  19        6.38       -5.42     27.15 o
   4  -3  19       12.20       35.69     29.61 o
  -8  -2  19        2.36      -11.95     27.70 o
  -7  -2  19       48.46       58.79     46.79 o
  -6  -2  19      100.27      110.55     28.71 o
  -5  -2  19      139.40      174.84     29.42 o
  -4  -2  19      912.95      893.00     46.47 o
  -3  -2  19      314.63      257.03     26.58 o
  -2  -2  19        0.94      -19.30     19.30 o
  -1  -2  19      112.70      120.31     24.81 o
   0  -2  19       45.13       45.78     21.21 o
   1  -2  19        2.12       13.88     20.93 o
   2  -2  19      234.85      230.07     27.66 o
   3  -2  19        9.49      -15.93     25.55 o
   4  -2  19        1.44       19.52     34.41 o
  -8  -1  19      149.20      178.18     67.07 o
  -7  -1  19       66.14       77.82     28.72 o
  -6  -1  19       28.91       39.95     26.17 o
  -5  -1  19      151.29      156.10     28.59 o
  -4  -1  19       67.19       43.66     25.07 o
  -3  -1  19      582.64      625.36     33.74 o
  -2  -1  19       81.50       60.05     19.25 o
  -1  -1  19      234.53      201.70     25.39 o
   0  -1  19      181.06      200.00     24.37 o
   1  -1  19      148.05      203.53     29.22 o
   2  -1  19       25.64       52.12     26.42 o
   3  -1  19      527.00      522.08     41.92 o
   4  -1  19       66.60      132.79     46.65 o
  -8   0  19       47.88       83.44     36.55 o
  -7   0  19       27.23       27.20     57.61 o
  -6   0  19      209.25      255.22     38.77 o
  -5   0  19        1.15      -19.35     19.35 o
  -4   0  19      390.14      403.90     28.99 o
  -3   0  19       80.25       61.86     21.28 o
  -2   0  19        7.07       38.18     23.89 o
  -1   0  19      122.70      165.34     27.56 o
   0   0  19      371.77      387.03     34.11 o
   1   0  19        0.42        6.29     18.24 o
   2   0  19      198.64      242.84     32.12 o
   3   0  19        0.62      -18.60     31.48 o
   4   0  19        7.92      -18.97     34.25 o
  -8   1  19       23.01       14.18     36.86 o
  -7   1  19       16.54      -22.77     24.66 o
  -6   1  19       10.31       -3.49     24.43 o
  -5   1  19        7.09      -21.08     23.67 o
  -4   1  19      192.83      177.01     27.61 o
  -3   1  19       31.04       29.73     23.05 o
  -2   1  19        5.09       19.37     23.60 o
  -1   1  19        8.47      -19.93     19.93 o
   0   1  19      126.94      114.12     24.92 o
   1   1  19      671.02      710.28     74.70 o
   2   1  19        2.15       23.74     32.73 o
   3   1  19      430.62      470.52     50.13 o
  -8   2  19        4.58      -22.51     22.51 o
  -7   2  19       18.12      -21.59     21.59 o
  -6   2  19       33.42       32.02     22.67 o
  -5   2  19       38.88       65.07     22.13 o
  -4   2  19      306.17      324.50     27.58 o
  -3   2  19     1157.44     1187.67     51.82 o
  -2   2  19        1.52      -21.56     21.56 o
  -1   2  19      488.52      547.32     51.66 o
   0   2  19       57.40        3.86     22.82 o
   1   2  19       64.06       71.39     31.96 o
   2   2  19       20.13      -20.58     31.26 o
   3   2  19       69.58       96.27     38.89 o
  -8   3  19      106.29      118.04     33.10 o
  -7   3  19       41.28       10.60     23.77 o
  -6   3  19      168.13      232.83     27.77 o
  -5   3  19        0.20      -20.10     20.10 o
  -4   3  19      382.53      383.04     39.49 o
  -3   3  19       54.53       20.67     24.17 o
  -2   3  19      480.28      446.86     35.02 o
  -1   3  19        7.69      -22.58     23.05 o
   0   3  19       65.91       76.65     25.27 o
   1   3  19        7.63      -32.98     36.77 o
   2   3  19        0.97       15.39     33.70 o
  -7   4  19        5.90       17.78     23.67 o
  -6   4  19       14.90       17.05     30.12 o
  -5   4  19       48.60       69.27     24.09 o
  -4   4  19        0.03       -6.45     20.99 o
  -3   4  19      353.06      355.53     53.02 o
  -2   4  19       13.17       -9.28     24.00 o
  -1   4  19       25.35       17.86     24.28 o
   0   4  19       62.29       59.71     34.63 o
   1   4  19       29.74       20.55     33.41 o
  -6   5  19        2.26        6.62     23.19 o
  -5   5  19       67.62       43.27     21.11 o
  -4   5  19       67.66       79.00     23.79 o
  -3   5  19        8.81      -17.24     24.76 o
  -2   5  19        4.27      -20.00     24.33 o
  -1   5  19       24.44      -12.77     24.73 o
  -3  -7  20      109.20      169.50     55.23 o
  -2  -7  20        0.99      -35.31     35.31 o
  -1  -7  20        9.81      -33.00     33.00 o
   0  -7  20       37.28       85.01     39.01 o
   1  -7  20        8.65       -4.27     36.97 o
  -5  -6  20        1.83       21.72     53.09 o
  -4  -6  20      119.99      124.75     57.20 o
  -3  -6  20      277.23      285.77     60.08 o
  -2  -6  20       48.17       74.01     46.06 o
  -1  -6  20      197.63      208.96     41.62 o
   0  -6  20      121.94      182.01     45.03 o
   1  -6  20       14.35       14.71     37.38 o
   2  -6  20      148.92       81.97     37.86 o
   3  -6  20       45.90        3.30     38.42 o
  -6  -5  20        5.39       50.21     53.53 o
  -5  -5  20       10.70      -43.61     48.46 o
  -4  -5  20       81.13      113.61     54.36 o
  -3  -5  20        1.90       22.71     33.95 o
  -2  -5  20       86.20       83.10     67.82 o
  -1  -5  20       79.34       85.41     35.54 o
   0  -5  20      148.25      154.89     38.69 o
   1  -5  20       28.20       20.94     36.52 o
   2  -5  20       18.10       55.80     35.58 o
   3  -5  20       20.09      -18.94     38.13 o
  -6  -4  20        0.28        3.51     69.43 o
  -5  -4  20       90.85       51.73     45.14 o
  -4  -4  20       61.23       66.14     29.28 o
  -3  -4  20       63.14       -3.00     35.40 o
  -2  -4  20        9.73      -30.09     30.09 o
  -1  -4  20      168.36      218.66     32.22 o
   0  -4  20       70.48       78.24     28.91 o
   1  -4  20       88.93      167.76     30.70 o
   2  -4  20        0.32      -25.25     27.16 o
   3  -4  20        0.37       -0.83     38.78 o
   4  -4  20      107.48      107.25     43.13 o
  -7  -3  20        5.41       23.77     35.08 o
  -6  -3  20       13.67        0.22     54.12 o
  -5  -3  20      222.88      288.63     34.51 o
  -4  -3  20        2.36       -9.73     20.68 o
  -3  -3  20      193.21      232.48     28.45 o
  -2  -3  20       23.86       -4.77     21.93 o
  -1  -3  20      127.33      140.34     25.98 o
   0  -3  20        3.01      -21.69     21.69 o
   1  -3  20       36.18       43.74     27.82 o
   2  -3  20        1.88      -16.04     25.66 o
   3  -3  20      260.02      326.06     36.40 o
   4  -3  20       85.00      109.44     42.00 o
  -7  -2  20       13.77      -16.15     28.00 o
  -6  -2  20        3.80       15.92     27.53 o
  -5  -2  20      140.94       99.53     28.89 o
  -4  -2  20      148.80      111.73     28.73 o
  -3  -2  20      367.90      356.89     30.32 o
  -2  -2  20       93.20       75.50     23.93 o
  -1  -2  20      222.61      195.82     26.63 o
   0  -2  20      360.41      323.44     29.19 o
   1  -2  20      104.18      107.90     24.92 o
   2  -2  20      385.89      400.82     38.20 o
   3  -2  20      221.15      213.57     40.78 o
   4  -2  20       44.93       19.62     37.18 o
  -8  -1  20      129.55      148.27     42.36 o
  -7  -1  20        5.08       81.64     37.09 o
  -6  -1  20      107.31      110.75     29.94 o
  -5  -1  20        9.84       49.92     26.97 o
  -4  -1  20      121.20      130.96     40.32 o
  -3  -1  20       20.96      -21.43     25.75 o
  -2  -1  20      285.66      359.70     33.68 o
  -1  -1  20       62.40       65.76     25.75 o
   0  -1  20      425.29      555.97     39.46 o
   1  -1  20      286.06      315.39     49.90 o
   2  -1  20      201.32      221.45     33.37 o
   3  -1  20       46.61       64.69     29.55 o
  -8   0  20        0.06      -52.07     67.86 o
  -7   0  20       23.29       49.11     34.67 o
  -6   0  20       78.59       97.76     35.71 o
  -5   0  20      157.00      120.88     35.83 o
  -4   0  20        1.17       10.18     24.31 o
  -3   0  20      532.19      611.01     68.27 o
  -2   0  20      161.02      230.54     30.21 o
  -1   0  20      991.49      797.82     74.32 o
   0   0  20        1.71       -9.73     19.12 o
   1   0  20       54.50       49.61     33.45 o
   2   0  20       59.62       49.47     69.04 o
   3   0  20       31.37       97.93     39.55 o
  -8   1  20      157.16       82.81     38.05 o
  -7   1  20       22.17       16.97     46.95 o
  -6   1  20       47.03       44.08     27.56 o
  -5   1  20        1.33      -17.08     24.86 o
  -4   1  20      215.52      213.98     30.52 o
  -3   1  20      162.59      154.77     30.96 o
  -2   1  20      663.17      610.63     38.46 o
  -1   1  20        7.30      -10.52     22.00 o
   0   1  20        3.15       41.55     23.72 o
   1   1  20       17.14       35.95     34.50 o
   2   1  20        0.33       12.09     36.03 o
  -7   2  20        4.19       19.03     24.40 o
  -6   2  20        1.27      -15.90     23.08 o
  -5   2  20        0.33      -11.96     22.12 o
  -4   2  20       10.27      -15.21     21.38 o
  -3   2  20      219.38      253.48     63.42 o
  -2   2  20      103.25       81.62     25.76 o
  -1   2  20      415.79      400.01     33.82 o
   0   2  20       16.65        3.58     23.00 o
   1   2  20        3.56       59.56     34.28 o
   2   2  20        1.03       10.65     32.98 o
  -7   3  20       74.22       71.94     26.40 o
  -6   3  20       50.95       28.65     24.66 o
  -5   3  20      108.37      143.55     26.56 o
  -4   3  20       20.60      -17.86     21.68 o
  -3   3  20       80.31      149.19     40.65 o
  -2   3  20       27.19        9.88     24.94 o
  -1   3  20       38.11       34.25     27.23 o
   0   3  20        9.95       -9.30     23.61 o
   1   3  20       43.36       22.77     31.14 o
  -6   4  20      250.90      307.14     31.00 o
  -5   4  20       10.10       15.88     23.54 o
  -4   4  20      115.58      129.79     25.76 o
  -3   4  20        4.26      -24.48     24.48 o
  -2   4  20      136.43      102.14     28.25 o
  -1   4  20        3.58       26.69     26.10 o
  -3  -6  21       30.48       60.65     72.91 o
  -2  -6  21        2.16      -25.49     46.34 o
  -1  -6  21       43.16       35.93     39.01 o
   0  -6  21      279.98      256.66     44.84 o
   1  -6  21        0.30       30.62     44.85 o
  -5  -5  21       33.06       21.32     51.08 o
  -4  -5  21        0.36       18.00     49.11 o
  -3  -5  21       27.10       17.64     59.23 o
  -2  -5  21      189.60      212.61     43.30 o
  -1  -5  21       34.47       25.64     38.07 o
   0  -5  21        3.70       61.66     38.44 o
   1  -5  21        0.51      -35.66     35.86 o
   2  -5  21       86.49      160.87     43.83 o
  -6  -4  21        1.57        6.54     34.83 o
  -5  -4  21        7.19      -14.44     39.26 o
  -4  -4  21        2.24      -24.91     27.57 o
  -3  -4  21       98.84      120.57     30.46 o
  -2  -4  21       24.61       -1.85     28.16 o
  -1  -4  21        1.16      -26.35     26.35 o
   0  -4  21       95.02       87.94     30.75 o
   1  -4  21      250.78      296.64     38.23 o
   2  -4  21      163.58      171.61     43.99 o
   3  -4  21      150.58       75.42     57.29 o
  -6  -3  21        0.35      -34.13     34.13 o
  -5  -3  21       70.77      100.99     60.89 o
  -4  -3  21       39.63       26.99     25.00 o
  -3  -3  21       43.66       65.77     25.01 o
  -2  -3  21        1.96       17.23     23.04 o
  -1  -3  21       43.33       52.40     24.29 o
   0  -3  21      396.39      392.39     37.77 o
   1  -3  21       12.89      -23.67     26.64 o
   2  -3  21      183.65      171.38     40.25 o
   3  -3  21       22.53       93.07     39.74 o
  -7  -2  21        4.83       29.54     38.50 o
  -6  -2  21       13.91       31.66     30.74 o
  -5  -2  21       30.50       22.07     30.19 o
  -4  -2  21      143.51      135.77     31.66 o
  -3  -2  21      172.10      127.16     31.60 o
  -2  -2  21      308.12      301.43     56.85 o
  -1  -2  21      348.91      374.53     36.39 o
   0  -2  21        0.14       -6.17     26.39 o
   1  -2  21       17.05      -10.28     27.95 o
   2  -2  21       21.65       -2.94     41.05 o
   3  -2  21       75.02      166.87     43.82 o
  -7  -1  21       36.33       49.32     37.73 o
  -6  -1  21        5.84        4.36     34.25 o
  -5  -1  21       32.91       36.00     36.30 o
  -4  -1  21       78.68      124.30     41.18 o
  -3  -1  21       35.69       39.26     27.99 o
  -2  -1  21      420.30      446.26     53.17 o
  -1  -1  21       89.14      101.57     30.27 o
   0  -1  21      311.62      364.96     37.94 o
   1  -1  21      118.92      170.86     32.85 o
   2  -1  21        1.62      -25.72     33.32 o
  -7   0  21        1.61       -8.70     40.40 o
  -6   0  21       23.06       24.95     34.05 o
  -5   0  21       63.59       49.09     34.46 o
  -4   0  21      121.78      141.18     51.91 o
  -3   0  21      461.14      449.70     46.30 o
  -2   0  21       49.11       60.70     55.23 o
  -1   0  21      168.59      118.40     35.50 o
   0   0  21        0.80      -14.48     21.90 o
   1   0  21        2.23       47.90     34.57 o
   2   0  21       33.36       75.00     38.21 o
  -7   1  21      121.02      174.44     42.68 o
  -6   1  21       82.44      135.61     49.42 o
  -5   1  21      316.06      284.83     34.85 o
  -4   1  21       98.58      122.94     31.03 o
  -3   1  21        4.23      -21.72     21.72 o
  -2   1  21       26.97       -6.57     24.75 o
  -1   1  21        0.56      -23.52     23.52 o
   0   1  21      141.34      168.38     28.69 o
   1   1  21       27.78       96.92     39.48 o
  -7   2  21       78.01       36.57     59.73 o
  -6   2  21      295.58      314.38     32.76 o
  -5   2  21       53.14       36.35     26.14 o
  -4   2  21       21.33       14.32     23.60 o
  -3   2  21        3.41       -8.36     21.73 o
  -2   2  21       87.30       49.39     26.29 o
  -1   2  21       95.50       68.41     26.80 o
   0   2  21      165.44      114.45     37.04 o
   1   2  21       61.86       94.07     38.80 o
  -6   3  21       13.79        5.75     24.50 o
  -5   3  21        0.77       -7.76     23.51 o
  -4   3  21       97.52       57.82     25.31 o
  -3   3  21       18.15       -9.45     26.91 o
  -2   3  21       28.71       51.32     27.19 o
  -1   3  21       32.72       21.33     29.41 o
  -4   4  21        1.99       -5.34     32.72 o
  -3   4  21       84.14       86.04     37.19 o
  -3  -5  22       23.77        9.34     40.67 o
  -2  -5  22        8.67       -4.76     53.68 o
  -1  -5  22      120.21       92.62     41.97 o
   0  -5  22        0.40        0.41     39.05 o
   1  -5  22       32.33       72.58     60.26 o
  -5  -4  22        5.94        6.82     39.28 o
  -4  -4  22        0.23      -28.56     28.56 o
  -3  -4  22       13.42       18.40     30.68 o
  -2  -4  22       67.99       58.68     31.87 o
  -1  -4  22      179.14      279.66     37.85 o
   0  -4  22        5.51       45.67     31.43 o
   1  -4  22       37.86       56.17     39.33 o
  -5  -3  22       56.81       48.00     38.71 o
  -4  -3  22       35.66       -2.82     35.42 o
  -3  -3  22      146.18      171.89     40.76 o
  -2  -3  22      264.45      224.25     42.26 o
  -1  -3  22      545.05      660.00     79.59 o
   0  -3  22        3.39       23.78     38.04 o
   1  -3  22      121.50       89.82     44.05 o
  -6  -2  22        0.53      -44.99     44.99 o
  -5  -2  22        5.57       -0.03     28.36 o
  -4  -2  22       90.63      112.77     33.85 o
  -3  -2  22       69.97       34.35     30.18 o
  -2  -2  22      300.81      320.80     36.26 o
  -1  -2  22       23.30        0.18     28.58 o
   0  -2  22      224.58      210.78     47.34 o
   1  -2  22        9.90      -29.68     32.40 o
  -6  -1  22      207.97      198.53     43.95 o
  -5  -1  22      136.14      137.81     40.99 o
  -4  -1  22      397.23      397.46     81.67 o
  -3  -1  22        0.92       -7.80     50.12 o
  -2  -1  22       78.93       41.83     35.43 o
  -1  -1  22        5.44       -3.47     80.58 o
   0  -1  22      189.63      239.25     42.16 o
   1  -1  22       50.89      -34.78     34.78 o
  -6   0  22       61.56       27.23     39.75 o
  -5   0  22        1.66        4.06     54.69 o
  -4   0  22        0.93      -34.75     34.75 o
  -3   0  22      187.09      195.42     40.23 o
  -2   0  22        5.49      -26.00     33.49 o
  -1   0  22      294.04      207.29     31.64 o
   0   0  22       16.27      -21.81     32.97 o
   1   0  22      204.23      247.10     45.92 o
  -6   1  22        1.65        3.62     48.48 o
  -5   1  22        2.77       -3.20     35.36 o
  -4   1  22        0.29      -21.40     33.34 o
  -3   1  22       31.43       29.22     29.44 o
  -2   1  22        1.91        9.97     26.47 o
  -1   1  22       51.23       30.74     26.86 o
   0   1  22      180.80      221.60     41.78 o
  -5   2  22        0.42        7.31     25.30 o
  -4   2  22      132.45       76.77     25.73 o
  -3   2  22       43.18       92.93     25.49 o
  -2   2  22       28.38       29.10     28.35 o
  -1   2  22      122.35      165.77     30.19 o
  -3  -4  23       18.54      -10.63     39.84 o
  -2  -4  23       31.46       29.04     39.81 o
  -1  -4  23        0.31       44.13     58.20 o
  -4  -3  23       32.40        2.08     61.35 o
  -3  -3  23        0.28       16.01     37.79 o
  -2  -3  23       42.33       -0.96     36.25 o
  -1  -3  23        4.25       -9.06     44.22 o
   0  -3  23       45.44       69.84     40.64 o
  -4  -2  23        2.30       -5.66     40.53 o
  -3  -2  23      291.68      313.89     39.99 o
  -2  -2  23        3.38      -31.74     31.74 o
  -1  -2  23       45.85       38.35     31.24 o
   0  -2  23       19.42      -29.83     36.64 o
  -5  -1  23       17.87       62.27     38.92 o
  -4  -1  23       15.94      -13.18     36.84 o
  -3  -1  23       10.93      -26.37     35.58 o
  -2  -1  23       68.86       41.06     55.65 o
  -1  -1  23       45.30       35.37     39.02 o
   0  -1  23      386.36      461.50     53.29 o
  -4   0  23      321.94      301.86     70.44 o
  -3   0  23       95.23      142.24     40.75 o
  -2   0  23      215.82      302.46     50.51 o
  -1   0  23       63.82       56.27     36.70 o
  -4   1  23      138.19       76.86     52.74 o
  -3   1  23      530.85      595.25     44.21 o
  -2   1  23       41.78       55.56     27.64 o
 
